# Supplementary material for: A pilot study to show that asymptomatic sexually transmitted infections alter the foreskin epithelial proteome
Source: Front Microbiol. 2022 Oct 17;13:928317. doi: 10.3389/fmicb.2022.928317 (PMC9618803; doi:10.3389/fmicb.2022.928317)
Supplement: Supplementary Datasheet 1 — An Excel spreadsheet with a List of proteins identified that were significantly differentially expressed between aSTI proteomes and age-matched controls. [file Data_Sheet_1.XLSX]

## Sheet: Sheet2
Protein	Label	log2FC	SE	Tvalue	DF	pvalue	adj.pvalue	issue	MissingPercentage	ImputationPercentage
G1S4C6;P08294;F7FQX5;M0R1V4;G8F4T9	CIOvSIO	2.69742	0.295728	9.12127	53	1.89537e-12	2.76896e-09	NA	0.397059	0.397059
X6RJP6;P37802;G1RSD5;S7MGH6;H7C5N2;C9J5W6;Q9UI15	CIOvSIO	3.40691	0.380683	8.94947	52	4.15534e-12	2.76896e-09	NA	0.423529	0.423529
Q32Q12;P22392;J3KPD9;G7PUC0;E7ERL0;P15531;F6XY72;G1K1A3;O60361;E5RHP0;C9K028;A5X5D1;A0A0A9E265	CIOvSIO	2.27048	0.256553	8.84993	53	5.03753e-12	2.76896e-09	NA	0.462185	0.462185
P61604;Q9UNM1;A0A024R3X7;B8ZZ54;B8ZZL8;S4R3N1;E5SRG5	CIOvSIO	-1.40597	0.170381	-8.25193	53	4.43956e-11	1.83021e-08	NA	0.446078	0.446078
A0A087WTP3;Q92945;M0R0I5;M0QYH3;M0QXW7;M0QYG1;M0R0C6;H0WEH3;A0A060YTS6;M0R3J3	CIOvSIO	1.46216	0.185555	7.87992	53	1.74083e-10	5.74127e-08	NA	0.373775	0.373775
G3S6V9;Q15691;Q2F5S1	CIOvSIO	1.60426	0.225203	7.1236	51	3.47196e-09	9.54212e-07	NA	0.527451	0.507843
F8W6I7;P09651;W5Q400;F8VZ49;F6XM83;Q32P51;F8VTQ5;H0YH80;F1PQB0;F8VYN5;F8W646;W5PDV1	CIOvSIO	1.27835	0.184603	6.92484	53	5.95901e-09	1.40377e-06	NA	0.307692	0.307692
A0A087WTT1;E7ERJ7;P11940;E7EQV3;K9K2T4;H0YAR2;H0YBN4;Q9H361;H0YAP2;G0ZE43;E5RHG7;E5RGH3;E5RH24;E5RJB9;L9LCL7;H0XHQ7;A0A0L8GZ17;H0YC10;B1ANR1;H0YAS7;H0YB86;H0YAS6;H0YB75	CIOvSIO	1.88393	0.286045	6.58612	49	2.90474e-08	5.44183e-06	NA	0.494118	0.494118
P31948;G1QY09;F5H783;F5GXD8;H0YGI8	CIOvSIO	1.95802	0.300692	6.51173	52	2.97007e-08	5.44183e-06	NA	0.44752	0.427912
Q22866-4	CIOvSIO	1.66537	0.257761	6.46089	52	3.57825e-08	5.90054e-06	NA	0.215686	0.215686
Q14847;C9J9W2;G9K7X3;A2A6G6;A2A6G4;F6S2S5	CIOvSIO	-1.17108	0.18275	-6.40811	53	4.03341e-08	6.02131e-06	NA	0.490196	0.490196
A0A101GCU4	CIOvSIO	-1.16679	0.183554	-6.35669	53	4.87625e-08	6.02131e-06	NA	0.0915033	0.0915033
A0A087WWU8;Q5HYB6;D3Z2H9;D6R904;Q5VU61;A0A060YVF2;D6RFM2;G5B0H5	CIOvSIO	1.02913	0.161904	6.35645	53	4.8806e-08	6.02131e-06	NA	0.388235	0.388235
G3V4W0;B4DY08;B2R5W2;G3V4C1;P07910-4;G3V2D6;G3V251;G3V5V7;G3V576;G3V2Q1;P07910;G3V5X6;G3V3K6;A0A0G2JNQ3;O60812;B2RXH8;A0A0G2JPF8;P0DMR1;B7ZW38;G3V555;G3V575;B4DSU6;G3V4M8;G3V2H6	CIOvSIO	1.51483	0.238786	6.34389	53	5.11209e-08	6.02131e-06	NA	0.491901	0.491901
T1E7E0;A0A087V646	CIOvSIO	-1.18991	0.188156	-6.32409	53	5.49929e-08	6.04556e-06	NA	0.276144	0.276144
O75822;M3ZBH5;H0YGJ7;H0YLP3	CIOvSIO	-1.22233	0.187078	-6.53377	43	6.11344e-08	6.30066e-06	NA	0.593137	0.416667
U6DTP2;G3V153;Q14444;E9PLA9;G1U636;A0A091NNZ1	CIOvSIO	1.7968	0.281879	6.37436	47	7.28481e-08	6.36033e-06	NA	0.546569	0.428922
P30041;A4UCS6;A0A096N623	CIOvSIO	1.44995	0.219427	6.6079	39	7.43472e-08	6.36033e-06	NA	0.494118	0.337255
Q9UJU6;B4DDD6;F8WBG8;H0Y5J4;F8WC20;F8WBB2;F8WFE1;F7HYB6;F2Z2V3;F8WB73;F8WCK3;F2Z3E3	CIOvSIO	1.04423	0.167436	6.23662	53	7.59073e-08	6.36033e-06	NA	0.372549	0.372549
Q8N355;A0A075B6L0;A0A075B6K9;Q7Z2U7;P0CG05;P0CG06;A0M8Q6;A0A075B6L1;P0CF74;A0A075B6K5	CIOvSIO	1.3946	0.220938	6.31218	49	7.71416e-08	6.36033e-06	NA	0.282353	0.282353
J3QPS8;A0A091CJT0;P63241;I3L397;I3L504;Q4JIJ8;G1RDU7;Q6IS14	CIOvSIO	1.86779	0.29165	6.40419	44	8.58244e-08	6.58693e-06	NA	0.313725	0.235294
G3V192;P02794;A0A093KYQ4;G3V1D1;E9PPQ4;E9PRK8;E9PKY7	CIOvSIO	2.97394	0.456122	6.52006	40	8.7879e-08	6.58693e-06	NA	0.45098	0.313725
L5L2X3	CIOvSIO	-1.29329	0.202902	-6.37395	44	9.50876e-08	6.79157e-06	NA	0.0784314	0
P63104;E7EX29;Q7M332;B0AZS6;B7Z2E6;H0YB80;A0A093I1M9;G7N1Q9;E7ESK7;Q6LD62;E5RIR4;E9PD24;E7EVZ2;E5RGE1;G3S8L5;G8A4W9;A0A0J9YWZ2;A2IDB2;A0A146WXD3;H3CER3;A0A0F8BS86	CIOvSIO	1.88793	0.30243	6.24255	49	9.88464e-08	6.79157e-06	NA	0.673797	0.634581
P07237;H7BZ94;B4DLN6;I3L312;I7G9D4;I3L398;H0Y3Z3;I3NI03;I3L3U6;I3L4M2;I3L3P5;I3L0S0;I3L1Y5;I3L514;A0A0P6CB42	CIOvSIO	1.76924	0.287812	6.14722	51	1.20513e-07	7.94902e-06	NA	0.494721	0.494721
S5MNK8;P63261;P60709;P41340;V5HH30;I3L3I0;I3L1U9;I3L4N8;B3GDZ9;G5E9R0;K7EM38;E7EVS6;I3L3R2;J3KT65;A0A0B2UPE7;Q9TTW4;A5A3E0;Q562R1;Q6S8J3;C9JTX5;C9JUM1;C9JZR7;G5B2F5;Q5EG00;P0CG39;P0CG38;A0A0P6AQ43;Q9BYX7	CIOvSIO	1.30945	0.214357	6.10872	52	1.29614e-07	7.95284e-06	NA	0.104575	0.104575
G3SGL9;P08238;Q6PK50;Q58FF7;Q58FF6;Q7M2S2;F8W026;E3NQW7;Q14568;Q58FG1	CIOvSIO	1.10705	0.181786	6.08986	53	1.30216e-07	7.95284e-06	NA	0.453782	0.453782
H2RAT1;P08758;F7I2X3;E9PHT9;D6RBL5;D6RBE9;S9X6W3;D6RCN3	CIOvSIO	1.57799	0.260902	6.0482	53	1.51725e-07	8.93554e-06	NA	0.422323	0.422323
S9YYT0;A3QP69;F6UMX6;M0R1H6;M0QZC5;I6XTL4;Q8J015;W5QFZ8;M0QYS1;Q6NVV1;P62280;P40429	CIOvSIO	-1.88742	0.317728	-5.94036	53	2.25247e-07	1.2808e-05	NA	0.30719	0.30719
J3KN29;O00233;F5H5V4;F5GX23;F7GF27;F5H7X1;F5H169	CIOvSIO	1.24734	0.211192	5.90617	53	2.55246e-07	1.39821e-05	NA	0.619608	0.619608
Q9C0C2;H2R3Z5;B3KXS7;G1RPV6;Q9C0C2-2;A0A096N4Z2;G1TV92;E9PKK0;I3LAB3;F6UTX7;F6WKA3;E9PKE7	CIOvSIO	0.734516	0.124534	5.89814	53	2.62853e-07	1.39821e-05	NA	0.420244	0.420244
H0YHC3;F8W020;F8W118;F8VY35;F8VV59;B7Z9C2;F8W0J6;F5H4R6;H0YIV4;P55209;H0YH88;F8W543;F8VRJ2;F8VXI6;F8VUX1;F8VVB5;G5B123	CIOvSIO	1.84105	0.305922	6.01805	46	2.72082e-07	1.40207e-05	NA	0.459384	0.380952
A0A024R2B1;P50452;C9JVA8;H7BXK7;A0A1B0GU38;P50452-3;C9JTJ8;G3U8L0	CIOvSIO	1.49616	0.249564	5.99508	46	2.94533e-07	1.47177e-05	NA	0.478431	0.439216
W9VHY4	CIOvSIO	0.630967	0.107805	5.85285	53	3.10142e-07	1.50419e-05	NA	0	0
A0A141FDL4;G7W9Y8;D2BB83	CIOvSIO	0.950638	0.159741	5.95114	46	3.42752e-07	1.61485e-05	NA	0.0588235	0
A2A2D0;P16949;E5RGX5;Q93045	CIOvSIO	-1.37963	0.238937	-5.77406	53	4.13349e-07	1.84731e-05	NA	0.552288	0.552288
Q53GC9;Q01995;H0YCU9;Q59FA5;L8YC96;E9PJ32;Q69G37;A0A0P7VRR1	CIOvSIO	2.39521	0.414943	5.77238	53	4.1589e-07	1.84731e-05	NA	0.57008	0.57008
F7GV19;Q96CT7;M0R2F5	CIOvSIO	-0.928737	0.160648	-5.7812	52	4.25699e-07	1.84731e-05	NA	0.420479	0.400871
A0A151IWU1	CIOvSIO	1.47075	0.247604	5.93992	43	4.47104e-07	1.89045e-05	NA	0.156863	0
Q13442;Q1WWJ8;R0JX68;K7FWE6;F8WBW6	CIOvSIO	-1.07666	0.188181	-5.7214	53	5.0065e-07	2.06393e-05	NA	0.552585	0.552585
H2P7Y4;P51991;W6CUE9;H7C1J8	CIOvSIO	1.11355	0.19523	5.70375	53	5.33823e-07	2.14701e-05	NA	0.331155	0.331155
M0GAG6	CIOvSIO	-2.40304	0.419827	-5.72389	50	5.8603e-07	2.30087e-05	NA	0.379085	0.320261
H3BMT0;H3BTV5;H3BU16;A6NGP5;H3BMV3;Q9H910;H3BMM8;B4E1P3	CIOvSIO	-1.08022	0.18959	-5.69766	49	6.81691e-07	2.61421e-05	NA	0.598039	0.539216
A0A0K0K1J6;H2RFB7;P30086	CIOvSIO	1.6659	0.300258	5.54821	53	9.38005e-07	3.51539e-05	NA	0.386124	0.386124
B1Q3B3;G1QXR8;P02792	CIOvSIO	2.41902	0.427769	5.65496	42	1.2437e-06	4.52397e-05	NA	0.45098	0.254902
F5H669;Q8N684	CIOvSIO	1.91445	0.237635	8.05629	14	1.26199e-06	4.52397e-05	NA	0.647059	0
P01034	CIOvSIO	-1.26146	0.206583	-6.10632	28	1.37545e-06	4.82579e-05	NA	0.735294	0.343137
H2QP27;P56385	CIOvSIO	-1.59713	0.293015	-5.45069	51	1.46664e-06	5.03851e-05	NA	0.385621	0.346405
P06748;G1U1F7;G9KDU3	CIOvSIO	1.89117	0.348421	5.42783	52	1.51645e-06	5.10332e-05	NA	0.381264	0.381264
H6UYS7;E7EPV7;P37840	CIOvSIO	-1.12899	0.211129	-5.34741	53	1.93239e-06	6.37302e-05	NA	0.519608	0.519608
P23246;G9KND4;D2H614;Q3TZL2;H0Y9K7	CIOvSIO	0.952529	0.178707	5.33011	53	2.05592e-06	6.64749e-05	NA	0.49831	0.49831
Q5JR95;P62241;H9H4F0;Q9BS10;A0A096MR48	CIOvSIO	-1.20022	0.227707	-5.27092	53	2.5406e-06	8.05662e-05	NA	0.411765	0.411765
K7EKI0;Q92817;K9J4D2;K7EQ87;A8MZ36;E3IWP4;F6V862	CIOvSIO	1.20984	0.231149	5.23402	53	2.89811e-06	9.01694e-05	NA	0.540561	0.540561
P24534;C9JZW3;F8WF65;F2Z2G2	CIOvSIO	1.4594	0.278579	5.23871	52	2.97176e-06	9.07487e-05	NA	0.318627	0.318627
K7EKI8;O60437;H2QAI9;K7EQ71;H0WFZ5;D4A5T8	CIOvSIO	1.07889	0.208021	5.18644	53	3.43312e-06	0.000102931	NA	0.461314	0.461314
Q16204;U6DN05	CIOvSIO	1.23532	0.238038	5.18959	51	3.68718e-06	0.000108574	NA	0.545098	0.505882
P61088;Q5JXB2;F8VZ29;F8VSD4;F8VV71;F8VQQ8;A0A135UMA7	CIOvSIO	1.40364	0.270244	5.19397	49	3.96453e-06	0.000114693	NA	0.490196	0.490196
Q32PS7	CIOvSIO	1.51506	0.295864	5.12079	51	4.69245e-06	0.000133411	NA	0.0980392	0.0980392
P30085;B4DDL4;Q5T0D2;F6TY56;E9PJD2	CIOvSIO	1.21625	0.237743	5.1158	50	4.97708e-06	0.000139105	NA	0.431373	0.411765
G3RHP5;P00441;W8Q444;H7BYH4	CIOvSIO	1.80861	0.354164	5.1067	49	5.35977e-06	0.000146556	NA	0.658824	0.619608
J9E2G7	CIOvSIO	0.954352	0.188699	5.05753	53	5.42143e-06	0.000146556	NA	0.252101	0.252101
E9PRY8;P29692;H2QWU5;E9PK01;A0A087X1X7;E9PMW7;E9PIZ1;E9PPR1;E9PL12;E9PQ49;E9PI39;H0YCK7;E9PQZ1;H0YE72;E9PNW6;E9PQC9;E9PKK3;E9PK72;E9PJD0;H0YE58;E9PK06	CIOvSIO	1.24869	0.250345	4.98788	51	7.45863e-06	0.000198376	NA	0.539216	0.539216
A0A094JCH3	CIOvSIO	3.9342	0.553233	7.11129	13	7.91758e-06	0.00020724	NA	0.666667	0
P10599;M3ZA18;H0X010;A0A098YD33	CIOvSIO	1.68731	0.343679	4.90954	53	9.12308e-06	0.000232061	NA	0.203431	0.203431
A0A024R3B9;A0A140G961;E9PR44;P02511;E9PNH7;E9PJL7;E9PRA8;H0YCW8	CIOvSIO	-1.38028	0.28003	-4.92903	51	9.14733e-06	0.000232061	NA	0.581105	0.581105
A0A087X271;B4DDF4;B4DUT8;Q99439;M1EIL0;K7ES69;A0A087X1X5;H3BVI6;A0A061I243	CIOvSIO	1.56793	0.319368	4.90948	50	1.01533e-05	0.000253679	NA	0.377451	0.377451
Q9Y446;E9PRW6;E9PKC4;E9PK71;E9PQ15;E9PJR7;L8Y8R1;H0YEY5	CIOvSIO	0.996387	0.205133	4.85727	53	1.09519e-05	0.000269547	NA	0.480392	0.480392
P25311;C9JEV0;A0JLQ0;H7BZJ8	CIOvSIO	1.18736	0.246324	4.82031	52	1.28711e-05	0.000312124	NA	0.340463	0.320856
P84589;J3QS39;J3QTR3;F5H6Q2;A0A0K8RQA6;F5GYU3;F5H2Z3;L9KW39;F5H265;B4DV12;F5H388;F5H747;F5GXK7;J3QKN0;Q5PY61;C1LYB4;Q96C32;P62987;P62979;P0CG47;P0CG48;E5RYP5;M0R1V7;M0R1M6;M0R2S1;A0A117NMP4;A0A0J5SJK0;G0S8G4;J3QSA3;F5GZ39;A0A0K0LC83;B9FKK7;A0A058ZAV7;A0A068ULR6;A0A0A9R4S5;A0A150GUN6	CIOvSIO	-1.27225	0.264843	-4.80381	53	1.31935e-05	0.000315305	NA	0.452763	0.452763
Q9ULZ3;Q9ULZ3-3;H3BP42	CIOvSIO	1.74202	0.363259	4.79554	51	1.44951e-05	0.000341463	NA	0.452614	0.452614
A0A0G2JQJ7;A0A0G2JPD5;A0A0G2JS76;A0A0G2JMX7;P10636;Q5YCV2;I3L170	CIOvSIO	-1.1535	0.232732	-4.95637	37	1.6141e-05	0.000373671	NA	0.721569	0.407843
P06396;A0A0A0MS51;A0A0A0MT01;G3R3X5;I7G8J5;B3KS49;Q5T0I0;Q5T0I1;A0A0U1RQL8;F7HB13;Q69YR8;Q7M2V6	CIOvSIO	1.07111	0.22585	4.74259	53	1.63155e-05	0.000373671	NA	0.529412	0.529412
G9KUT5;K7ENT6;K7ERG3;A0A091MI36;K7EPV9;K7EMU5;K7ELP0	CIOvSIO	1.56691	0.329432	4.75641	49	1.77408e-05	0.000400747	NA	0.392157	0.392157
G3SAA4;P01876	CIOvSIO	1.04577	0.217607	4.80574	44	1.82641e-05	0.000406994	NA	0.0588235	0
O60869	CIOvSIO	-0.804512	0.171417	-4.69331	51	2.05672e-05	0.000452204	NA	0.447712	0.447712
Q3KPI8;H0YN26;P39687;H7BZ09;O43423	CIOvSIO	-1.24151	0.268792	-4.61886	53	2.49944e-05	0.000542312	NA	0.553377	0.553377
K7DQB8;Q9Y490;L9L5G2;U6DAS5;G3QWY0;G9KTH8;L5KBH6;T1J0N6	CIOvSIO	1.15338	0.249811	4.617	52	2.58858e-05	0.000547964	NA	0.636306	0.636306
Q8WVV4;Q8WVV4-3	CIOvSIO	1.30678	0.278127	4.69851	44	2.59195e-05	0.000547964	NA	0.625	0.566176
P22626;I7G895;A0A087WUI2;G9K4K2;Q9TTV2;F1RX74	CIOvSIO	0.902369	0.196072	4.60222	53	2.64614e-05	0.000552339	NA	0.232353	0.232353
H2P9Z3	CIOvSIO	1.4838	0.320874	4.62426	50	2.68252e-05	0.000552933	NA	0.235294	0.215686
K7GRW3;P26447	CIOvSIO	1.20461	0.260072	4.63182	46	2.98934e-05	0.000608571	NA	0.222222	0.202614
P63173;J3KT73;J3QL01;D3ZW57;J3KSP2	CIOvSIO	-0.764812	0.167868	-4.55602	53	3.0992e-05	0.000623241	NA	0.413725	0.413725
G1RWM5;G9KCI8;P49321;E9PI86;E9PRH9;H0YF33;Q5T624;P14550;G5B984;E9PPQ8;H0YDS9	CIOvSIO	1.13612	0.242205	4.69073	40	3.15455e-05	0.00062673	NA	0.513072	0.375817
Q96DP0	CIOvSIO	-0.689276	0.152022	-4.53405	53	3.34046e-05	0.000653337	NA	0.57041	0.57041
P50402;B2KIJ5	CIOvSIO	-1.14302	0.248134	-4.60645	45	3.36772e-05	0.000653337	NA	0.464052	0.366013
A6R6C9;F5H018;T1FN60;B5MDF5;J3KQE5;T0M6E3;P62826;B4DV51;Q0PHC9;H0YFC6	CIOvSIO	1.10743	0.245807	4.50525	53	3.68457e-05	0.000699964	NA	0.431373	0.431373
D1MGQ2;P69905;U6A216;G3V1N2;U3PXP0;A0A140GN10;A0A140GN09	CIOvSIO	-1.6817	0.373332	-4.50459	53	3.69296e-05	0.000699964	NA	0.661064	0.661064
H0YHG0;P82979;M1END8;F8VZQ9	CIOvSIO	-0.839444	0.186521	-4.50053	52	3.84491e-05	0.000720484	NA	0.411765	0.411765
E5RIW3;E5RJD8;O75347;E5RHG6;E5RIX8	CIOvSIO	-0.595218	0.132932	-4.47761	53	4.04728e-05	0.000749884	NA	0.32598	0.32598
Q15637;C9J792;A0A0A0AYJ5;F8WEV5	CIOvSIO	0.868516	0.192634	4.50864	48	4.19931e-05	0.000769407	NA	0.503268	0.48366
Q32L48;A0A0D9SCK2;U3KQK0;Q99880;Q99879;Q99877;Q93079;Q5QNW6;P62807;P58876;P57053;O60814;L8IV30;L8I8W1	CIOvSIO	1.24332	0.279024	4.45595	53	4.35572e-05	0.000789295	NA	0.392157	0.392157
Q9BTT0;E9PPH5;Q5TB19;E9PLC4	CIOvSIO	0.899131	0.196936	4.56561	41	4.48071e-05	0.00079613	NA	0.205882	0.0882353
K7EP04;O14558;B4DUL6	CIOvSIO	1.08614	0.243826	4.45457	52	4.49e-05	0.00079613	NA	0.22549	0.205882
P12277;H2NMC1;G3V4N7;G3V461;H0YJG0;G1MIK9	CIOvSIO	1.27933	0.288231	4.43856	53	4.61978e-05	0.000804058	NA	0.635854	0.635854
K9INR1;P18206;U6D899;H0XFX7;Q5JQ13;J3S5H3;Q2PQT6;W5MAE7;A0A091MSK3;Q0VCE6;A0A0S7JRH2;Q04615-2;Q8MIP1;A0A096LPE1	CIOvSIO	1.28431	0.289404	4.43776	53	4.63223e-05	0.000804058	NA	0.531719	0.531719
F8WDN2;Q99757	CIOvSIO	-0.696588	0.156642	-4.447	51	4.72911e-05	0.000812323	NA	0.0196078	0
S7PQC2	CIOvSIO	1.21081	0.273098	4.43362	52	4.8181e-05	0.000815997	NA	0.326797	0.326797
D2HC39;A0A0A0MSI0;Q06830;A0A098YEB4;A0A0A0MRQ5;Q6T3A7;D5FFW7;H7C3T4;A0A0B8WE95;Q13162	CIOvSIO	1.9891	0.449596	4.4242	53	4.84947e-05	0.000815997	NA	0.518519	0.518519
A0A087WZF1;Q93052;C9JUT4;C9JXK9;F7HZX0;C9JE51;C9J2R5;C9JIY7;C9JT42;C9J3U9;C9J1K7;C9J5C8;C9J4E3;L9JKL2;A0A146X8R4	CIOvSIO	1.41213	0.317023	4.45435	45	5.51742e-05	0.000919013	NA	0.651416	0.533769
A0A091VN65	CIOvSIO	1.43569	0.326731	4.3941	49	5.95291e-05	0.000981634	NA	0.290196	0.270588
G7PSL8;H0V4H8;M3YJJ7;P61978;Q5T6W2;E2RJ54;H3BKD0;S4R359;H3BKI8;H3BK96;Q8BT23	CIOvSIO	0.905095	0.208388	4.34332	53	6.36695e-05	0.00102355	NA	0.37037	0.37037
O14617;K7ELX8	CIOvSIO	2.12388	0.410501	5.17389	18	6.38202e-05	0.00102355	NA	0.77451	0.186275
Q8WXX5;G1S3N2;A6MKH5	CIOvSIO	1.40826	0.313486	4.49224	38	6.39328e-05	0.00102355	NA	0.537255	0.360784
E9PPJ0;Q13435;E9PJ04;H0YCG1;E9PJT3;U6D479;G3X0T2;H0YEX5;E9PIL8	CIOvSIO	1.07678	0.249563	4.31468	53	7.00789e-05	0.00111115	NA	0.506536	0.506536
A0A0D9S815;O75937;S4R3J5	CIOvSIO	-0.984668	0.22861	-4.3072	53	7.18533e-05	0.00112844	NA	0.48366	0.48366
V8P708	CIOvSIO	0.513615	0.11956	4.29589	51	7.81888e-05	0.00121635	NA	0.0392157	0
Q9UKY7;G1QTD7;H9EZD3;D6R9V8;D6RFH2;D6RDN0;H0Y8K3	CIOvSIO	-1.28026	0.298951	-4.28252	52	7.98213e-05	0.00123014	NA	0.504202	0.484594
W5P694;P05387;P19943;H0YDD8	CIOvSIO	-0.493827	0.115662	-4.26958	53	8.14632e-05	0.00124382	NA	0.448627	0.448627
O43707;F5GXS2;H7C144;Q8BP35;K7EJH8;A0A171B2M4;G3V2E8;G3V5M4;G3V2X9;A0A087WSZ2;P35609;Q08043;K7EP19;A0A0P4VFQ1;F6THM6;A0A132AJL6;M0QZQ3;C9JY79;Q9H254	CIOvSIO	1.07703	0.252551	4.26462	53	8.28216e-05	0.00125296	NA	0.581415	0.581415
A0A0G2JQN5;H7C382;Q9BV57	CIOvSIO	-0.902379	0.197757	-4.56307	29	8.52836e-05	0.00127336	NA	0.352941	0
A0A0P7WRI9;A0A0C4DGB0;Q9UIL1	CIOvSIO	1.25571	0.27244	4.60913	27	8.70673e-05	0.00127336	NA	0.392157	0
P13639;Q8TA90;Q3TPG2;M3XZE2;G1QRR2;A0A0N8B322;A0A0S7LBC3;P13060	CIOvSIO	0.895323	0.210707	4.24914	53	8.71982e-05	0.00127336	NA	0.449346	0.449346
A0A087WWF1;Q8WWX9;A0A024R1H1	CIOvSIO	1.14182	0.267004	4.27641	49	8.75841e-05	0.00127336	NA	0.486275	0.427451
P68371;Q2ERI0;Q5PY89;Q3ZCM7;A3KBI3;M0R0X0;M0QY85;M0QY37;M0QX14;A0A075B724;M0QZL7	CIOvSIO	-0.781849	0.184126	-4.24628	53	8.80308e-05	0.00127336	NA	0.362745	0.362745
P20290;A0A091EF36;H0Y9Y1;D6RDG3;I3LR95	CIOvSIO	-0.766399	0.181343	-4.22623	53	9.40925e-05	0.0013492	NA	0.414216	0.414216
H3BM67;H3BUP2;H3BUN4;O60936;H3BQJ5;S7NC99	CIOvSIO	1.33848	0.307994	4.34579	38	9.99358e-05	0.00141898	NA	0.568627	0.372549
P38646;P86233;W5K4B2;D6RA73;D6RJI2;Q6V8J6;H0YBG6;H0Y8S0;A0A0P5WXQ0	CIOvSIO	1.20193	0.284875	4.21914	51	0.000100679	0.00141898	NA	0.518717	0.518717
E1G9D5	CIOvSIO	1.78354	0.421084	4.23559	47	0.00010528	0.00147125	NA	0.22549	0.107843
A0A0F8C4W2	CIOvSIO	1.14423	0.27035	4.23241	47	0.000106363	0.00147389	NA	0.0784314	0
F5H7R9;F5GXR3;P20962	CIOvSIO	-2.07132	0.488284	-4.24204	45	0.000108942	0.00149705	NA	0.666667	0.54902
E1B2J3;P51608;A0A087X1U4;A0A087WVW7;A0A0D9SFX7;B5MCB4;A0A0H3UDR4;A0A0H3UCK5;A0A0D9SEX1;C9JH89;A0A1B0GTV0	CIOvSIO	0.633505	0.151626	4.17808	53	0.000110348	0.00150383	NA	0.330719	0.330719
Q99733;F7HAP7;A8MXH2;C9J6D1;E9PNW0;E9PJJ2;E9PS34;E9PNJ7;C9JZI7;K9JX42;E9PKT8;H0YCI4;G1N6Y1;E9PKI2;E9PP22	CIOvSIO	1.56698	0.3688	4.24887	43	0.000113116	0.00152892	NA	0.519608	0.421569
E9QFV9;P62993;J3KT38;P62994-3;J3QRL5	CIOvSIO	1.05027	0.245197	4.28338	39	0.000116305	0.00155924	NA	0.48366	0.287582
A0A151NX48;B1ALK7	CIOvSIO	0.843281	0.191009	4.41486	30	0.000120807	0.00160654	NA	0.333333	0
K7ELL7;P14314;A2VCQ4	CIOvSIO	0.977772	0.234296	4.17323	47	0.00012859	0.00168311	NA	0.284314	0.245098
D6W5C0;A0A087WUZ3;Q01082;F7H0A9;S9XKM7;B4DIF8;P85986;H3BC32	CIOvSIO	0.975584	0.236128	4.13159	53	0.000128606	0.00168311	NA	0.677778	0.677778
Q30B82;A2A3R5;P62753;A0A151QMQ9;A0A118K6Y2;K4G9M1;A2A3R7	CIOvSIO	1.24451	0.302077	4.11986	53	0.000133659	0.00173546	NA	0.529412	0.529412
F6SVC4	CIOvSIO	1.26332	0.300305	4.20679	40	0.000141908	0.00182817	NA	0.382353	0.245098
H9G7Q6	CIOvSIO	-0.94636	0.230697	-4.10218	51	0.000147484	0.00188528	NA	0.493464	0.454248
H2NN23;P30101;G1R041;A0A091ECE5;B3RF11;Q3YAI7;P86235;H7BZJ3;P81246;F8WBS6;F8WBW5;A0A146L984;A7RMG9	CIOvSIO	0.636938	0.155871	4.08631	53	0.000149192	0.00189244	NA	0.417295	0.417295
P17661;B4DUI0;S9XWI8;I0CLF5;Q5RLN2;Q5K2N6;P31393;Q502B1;A0A146WAS4;C0H9F5;Q16352;K7EKH6;K7EJU1;M4A7Y2;A0A093CBK4;P14136;P12036	CIOvSIO	1.2564	0.307914	4.08037	53	0.000152116	0.00191481	NA	0.534641	0.534641
Q5R928;P60174;M3Z5L3;U3KQF3;U3KPZ0;U3KPS5;A0A0P1B2H8;P81666;R5GX56;H6UNT0;A0A023EIM8;A0A024AI42;V4JG14;R5FXT0;E6YQK3;A0A120KNZ7;A0A011V0N9;A0A0A6Q3V5;A0A060JGA2;C1EHK3	CIOvSIO	0.560286	0.137535	4.07377	53	0.000155432	0.00193146	NA	0.215686	0.215686
Q5JSL0;Q5JSK6;P82970;Q5JSK8;Q5JSK9;Q5JSK7	CIOvSIO	-1.26872	0.304556	-4.16582	41	0.000155781	0.00193146	NA	0.656863	0.519608
G7MDM1;P31949	CIOvSIO	2.27977	0.553775	4.11677	46	0.000157806	0.00194195	NA	0.594771	0.535948
D6RHU2;D6RAI5;Q13423	CIOvSIO	-0.787558	0.184137	-4.27702	32	0.000159863	0.00195269	NA	0.352941	0
O75369;E7EN95;O75369-5;Q80X90;A0A0A0MT44;A0A0C4DGA1;H7C5L4;G2IQX5	CIOvSIO	0.927944	0.229493	4.04345	53	0.000171587	0.00208049	NA	0.525233	0.525233
A2VCP8	CIOvSIO	-0.826183	0.20522	-4.02583	53	0.000181707	0.00218712	NA	0.0490196	0.0490196
B5AZR9;J3QRJ3;E9PIM6;E9PNQ8;P04216	CIOvSIO	-1.03682	0.223711	-4.63466	18	0.000205951	0.00246097	NA	0.823529	0.254902
E7ETZ0;H0Y7A7;E7EMB3;P62158;Q96HY3;M0QZ52;G3V361	CIOvSIO	1.67855	0.41469	4.04771	43	0.000211582	0.00251007	NA	0.411765	0.294118
F5H5D3;Q9BQE3;P68363;Q71U36;Q13748;F8VVB9;C9J2C0;P68366;Q9NY65;Q6PEY2;F8VQQ4;A0A0R3WLV5;T2BCQ2;F8VRZ4;F8VS66;C9JDS9;C0SK77;H3EA41;F8VXZ7;F8VRK0;F8VX09;F8VWV9;F8W0F6;V9GZ17;Q9H853	CIOvSIO	1.23449	0.310603	3.97448	52	0.00021851	0.00257374	NA	0.395425	0.375817
Q9NYL9;H0YKU1;H0YNJ8;G3R861;H0YNU8	CIOvSIO	0.870924	0.219701	3.96413	53	0.000221905	0.00259518	NA	0.39819	0.39819
Q02952-3;Q02952;H0V5Q1	CIOvSIO	0.893334	0.225647	3.95899	53	0.000225618	0.00262003	NA	0.490896	0.490896
A0A087XNM3;A0A0S7IYG1	CIOvSIO	2.21426	0.535082	4.13818	32	0.000237176	0.00273499	NA	0.470588	0.176471
A0A024R702;Q9BW30;H9H2H9	CIOvSIO	-1.26372	0.32052	-3.9427	52	0.00024199	0.00277113	NA	0.701961	0.682353
Q8N4C8	CIOvSIO	1.06736	0.269994	3.95329	47	0.000257999	0.00293407	NA	0.477124	0.418301
A0A127N077	CIOvSIO	0.779412	0.197382	3.94874	45	0.000273499	0.00308904	NA	0.0980392	0
F5GXS8;F5GYM3;Q96PU8;F5H5U6;F5H8C8;H0YG47;F5GYT7;H0YGD6	CIOvSIO	0.751374	0.190393	3.94644	45	0.000275454	0.00308995	NA	0.54902	0.431373
P05386	CIOvSIO	1.62886	0.409939	3.97341	41	0.00028019	0.00312185	NA	0.607843	0.392157
G9KR72;G5E0G7;H0YLA2;P37108	CIOvSIO	0.979396	0.251134	3.8999	50	0.000287566	0.00318252	NA	0.323529	0.303922
B3KV49;F6TLX2;Q9HC38;I3L1I0;G3THE2;Q7TMP4;I3L3Q4	CIOvSIO	0.745474	0.190929	3.90446	48	0.000294512	0.00323022	NA	0.405229	0.385621
Q8WW12;Q4R5J9;G5AJR7	CIOvSIO	-1.05523	0.272365	-3.87432	53	0.000296086	0.00323022	NA	0.535948	0.535948
B2CIS9;P31944	CIOvSIO	1.37814	0.354897	3.88321	51	0.000297753	0.00323022	NA	0.618163	0.618163
Q5RAE7	CIOvSIO	0.478846	0.123232	3.88573	50	0.000300726	0.00324116	NA	0.228758	0.228758
I3L2L5;I3L4Q0;C9JLW8;I3L317;I3L3A7	CIOvSIO	-0.986848	0.253693	-3.88992	48	0.000308223	0.00330039	NA	0.584967	0.486928
A0A0K8JKM8	CIOvSIO	-0.803533	0.204601	-3.92732	41	0.000322036	0.00342605	NA	0.176471	0
I7GH34	CIOvSIO	1.12694	0.289944	3.88674	46	0.000324173	0.00342667	NA	0.323529	0.205882
Q05X45	CIOvSIO	-1.02449	0.255087	-4.01622	32	0.000334622	0.00351459	NA	0.294118	0
P46940;H0YLE8;A0A0J9YXZ5;K9KDK9;A0A087WWP1	CIOvSIO	0.9814	0.253977	3.86413	47	0.000340672	0.00355549	NA	0.678431	0.580392
Q9Y224;G3V4C6;H0YJB9;G3V4E7	CIOvSIO	1.16821	0.298746	3.91038	40	0.000347958	0.00359388	NA	0.554902	0.417647
A0A087X1G1;H7BYD0;Q16718;F8WAS3;A0A087WXR5;C9IZN5	CIOvSIO	0.774566	0.202149	3.83166	51	0.000350443	0.00359388	NA	0.666667	0.627451
Q4YLV7	CIOvSIO	0.742331	0.192895	3.84838	48	0.000350888	0.00359388	NA	0.0980392	0
O15212;G3UYF9;A2AB88;Q700R7	CIOvSIO	-0.822979	0.215917	-3.81156	52	0.000367297	0.00373872	NA	0.605882	0.586275
Q9BRP8;D2H333	CIOvSIO	-0.803671	0.211871	-3.79321	53	0.000383174	0.0038764	NA	0.433333	0.433333
K7FDX8	CIOvSIO	0.930875	0.246659	3.77394	52	0.000413509	0.00415778	NA	0.27451	0.254902
H1A0Q8	CIOvSIO	-0.579893	0.153759	-3.77146	49	0.000437656	0.00437391	NA	0.0392157	0
O14974;A0A091F9J3;F8VZN8;H2MNW5;H0YIM2;H0YIS3;H0YIS4;H0YHI8;A0A0U1RQZ1;Q561L7;K9K9Z7;V9KCR5	CIOvSIO	0.766269	0.204738	3.74269	53	0.000449349	0.00446372	NA	0.54902	0.54902
Q16768;D8F9C4	CIOvSIO	-0.867593	0.227143	-3.81959	40	0.000455915	0.00450182	NA	0.323529	0.186275
A0A164NFD8	CIOvSIO	0.863734	0.228726	3.77628	44	0.000473848	0.00461866	NA	0.156863	0
L5LRW2	CIOvSIO	1.12025	0.300009	3.73406	51	0.000475787	0.00461866	NA	0.254902	0.254902
A0A0U1RRM4;P26599;A6NLN1;A8YXY5;K7EKJ7;K7ES59;A0A0D9SF20;K7EK45;K7ELW5;A0A087WU68;A0A087WUW5;E9QFI7;X6R242;A0A061HXU2;O95758	CIOvSIO	0.959968	0.257438	3.72893	52	0.00047615	0.00461866	NA	0.435897	0.435897
M1CZ45	CIOvSIO	-1.38103	0.368525	-3.74746	48	0.00047955	0.00462443	NA	0.0980392	0
H0YJH9;B4DEH8;G3V4T2;Q86U42	CIOvSIO	0.705095	0.187627	3.75796	45	0.000490904	0.0047064	NA	0.444444	0.366013
A7SXD7	CIOvSIO	0.896211	0.227492	3.93952	28	0.000494072	0.00470939	NA	0.372549	0
A0A0L8MN93	CIOvSIO	-0.612387	0.165121	-3.70872	53	0.000499862	0.0047372	NA	0	0
D5UB81	CIOvSIO	1.10725	0.295982	3.74092	45	0.000516925	0.00487091	NA	0.0588235	0
P17275;I3LJU2	CIOvSIO	0.811803	0.213984	3.79375	37	0.000532406	0.00496295	NA	0.392157	0.196078
O15400-2;O15400	CIOvSIO	0.761902	0.204209	3.73099	45	0.000532712	0.00496295	NA	0.406863	0.348039
Q15424;K7ES42;K7EII0	CIOvSIO	0.688831	0.186715	3.6892	52	0.000538927	0.00499264	NA	0.470588	0.45098
O75531;K7EYL8	CIOvSIO	0.937015	0.255382	3.66907	53	0.000565725	0.00521162	NA	0.313725	0.313725
A0PJW8;H2P7L6;M1E9X0;B8ZZC6;M1EA23;H0Y3U5;M1EA21	CIOvSIO	0.859374	0.235444	3.65002	51	0.000617271	0.00565489	NA	0.437908	0.418301
P35232;G3VR15;C9JW96;M7B9D1;H0YZ40;C9JZ20;E7ESE2;E9PCW0;B5G0C1	CIOvSIO	-0.59607	0.163969	-3.63526	53	0.000628385	0.0057249	NA	0.290196	0.290196
P50552;K7ENR7;K7ENL7;M3ZB41	CIOvSIO	0.682012	0.185353	3.67953	43	0.000646386	0.00585654	NA	0.424837	0.326797
P02545;F7GLE2;Q5I6Y5;F6W890;Q3BDU5;Q5TCI8;D3YUF7;H0YAB0;A0A0C4DGC5;A0A0F8CB36;Q95L29	CIOvSIO	0.990765	0.275291	3.59897	53	0.000702991	0.0063346	NA	0.374332	0.374332
P16989-2;P16989;F7GCU8;H9FMA8;A0A0D9SEI8;Q9Y2T7;C9J5V9	CIOvSIO	0.960138	0.267376	3.59097	53	0.000720533	0.00644521	NA	0.429412	0.429412
P62081;I3NEV3;A0A0F4RMU6;B5MCP9;S9WTW2;A0A074VWE5	CIOvSIO	-0.867989	0.241871	-3.58864	53	0.000725728	0.00644521	NA	0.622549	0.622549
A0A093PTG1;P47813;O14602;B2L465;X6RAC9;A6NJH9;G1T5U2	CIOvSIO	0.669034	0.185278	3.61097	48	0.000727393	0.00644521	NA	0.303922	0.264706
Q13753;B4DLD1	CIOvSIO	1.16192	0.316873	3.66684	39	0.0007309	0.00644521	NA	0.58467	0.427807
F1N7Y8	CIOvSIO	1.0118	0.274166	3.69046	36	0.000735972	0.00645541	NA	0.254902	0
A0A0D9SFI6;A0A0D9SFB0;Q5JXH9;A0A0D9SFZ9;Q5JXH8;Q5JXH7;Q5JXI3;Q5JXI2;Q5JXI8;Q13642;A0A0D9SG53;A0A0D9SGB2;Q5JXI0	CIOvSIO	2.25338	0.602181	3.74204	31	0.000744064	0.00649186	NA	0.691176	0.377451
B4DM82	CIOvSIO	-1.52105	0.423642	-3.59042	49	0.000762505	0.00661774	NA	0.509804	0.470588
Q6FHG5;O76070;L9KZU0	CIOvSIO	-0.634563	0.178247	-3.56001	53	0.000792479	0.00684187	NA	0.221289	0.221289
A0A0N1E2R0	CIOvSIO	1.36206	0.370402	3.67724	34	0.000807966	0.00693925	NA	0.27451	0
A0A146N792;A0A087X0R6;Q9UMY4	CIOvSIO	0.878937	0.240761	3.65067	36	0.000824026	0.00704051	NA	0.529412	0.313725
E9PNK6;E9PPQ1;J3KNE7;Q16890-4;Q16890	CIOvSIO	-0.67726	0.190346	-3.55805	49	0.000840959	0.00714815	NA	0.245098	0.205882
Q16527;F8VW96;F8VQR7	CIOvSIO	0.833354	0.235132	3.5442	51	0.000853251	0.00721011	NA	0.384314	0.384314
U4SF60	CIOvSIO	1.26669	0.332732	3.80693	24	0.000856994	0.00721011	NA	0.470588	0
A0A087WWW7;E9PGF5;H0Y4U1;E7ERH1;F8VV64;F1PKR8;Q63HR2;Q68CZ2	CIOvSIO	-1.12771	0.31958	-3.52872	50	0.000906165	0.00758511	NA	0.470588	0.45098
F6Q4Z5	CIOvSIO	1.63142	0.458276	3.5599	43	0.000920515	0.00766631	NA	0.482353	0.364706
Q86UP2;G3V4Y7;K9IUQ0;B7Z6P3;H0YJZ8;G3V5G2;H0YJV5;G3V5P0;H0YJP2	CIOvSIO	1.07046	0.304748	3.51262	52	0.000927245	0.00768355	NA	0.602728	0.602728
O00151;I3MZS6	CIOvSIO	0.634108	0.180845	3.50636	53	0.000933668	0.00769809	NA	0.401494	0.401494
X5D3G4	CIOvSIO	1.5179	0.41253	3.67949	29	0.000947933	0.00777682	NA	0.751634	0.398693
G3QYC4;P18124;A8MUD9	CIOvSIO	1.37832	0.391514	3.52049	48	0.000954977	0.00779583	NA	0.498039	0.458824
B5XDR5	CIOvSIO	-0.71998	0.196573	-3.66267	29	0.000991353	0.00805291	NA	0.656863	0.245098
Q0QF37;P40926;G3HA23;G3XAL0;E3TEC9;Q90YZ7;A0A023GMF2	CIOvSIO	0.913518	0.262221	3.48378	53	0.001	0.00808336	NA	0.456209	0.456209
O95425;O95425-3;A0A0J9YWY6;S9XE84	CIOvSIO	0.942855	0.270374	3.48722	51	0.0010138	0.0081549	NA	0.666667	0.627451
G3R3M0;Q96IZ0;H0YHP5;A0A0B4J260;F8W1M8	CIOvSIO	0.787619	0.225915	3.48636	50	0.00102943	0.00820625	NA	0.607843	0.54902
Q8WXF1;X6RDA4;A0A091NXJ1;U6CZ93	CIOvSIO	1.34961	0.383883	3.51569	44	0.00103014	0.00820625	NA	0.640523	0.522876
L8GSS1	CIOvSIO	-1.81311	0.514742	-3.52237	42	0.00104572	0.00826233	NA	0.594771	0.398693
G3TU65	CIOvSIO	0.941017	0.270997	3.47243	52	0.0010472	0.00826233	NA	0.431373	0.411765
P25705;A0A0G2K099;A0A0P6CEK7;K7ERX7;K7EK77;K7EJP1;K7EQH4;K7ENJ4;G3HAE2;A0A0V0XL58;K7ESA0;A0A0F2NZI6;A0A0C1MXX0;H1D5W2;A0A0G1FFZ4;A0A089VIE6;C0C1K3;T0HLP5;W0DZ06;V8QTQ7;K2KLD3;A0A075D503;W2DRR3;A0A0S8K435;A0A089X9D1;Q83HY2;F8QHF9;U7JFG2;D5NZK8	CIOvSIO	-0.721815	0.208335	-3.46468	53	0.00105957	0.00832016	NA	0.565954	0.565954
P18669;Q8N0Y7	CIOvSIO	0.571427	0.165163	3.45977	53	0.00107544	0.00839916	NA	0.305882	0.305882
E4U2J9	CIOvSIO	1.5028	0.406942	3.69292	25	0.00108523	0.00839916	NA	0.686275	0.254902
O75781;U3B7V4;U6DCP5;A0A087WTK8	CIOvSIO	-0.966163	0.27377	-3.52911	39	0.00108657	0.00839916	NA	0.733333	0.478431
T1KK05	CIOvSIO	1.09651	0.302322	3.62698	29	0.00109001	0.00839916	NA	0.598039	0.245098
Q9QZ83	CIOvSIO	1.07793	0.310111	3.47594	46	0.00112218	0.00860689	NA	0.346405	0.30719
M0QY97;Q9UPT8	CIOvSIO	0.644918	0.182815	3.5277	36	0.00116515	0.00886951	NA	0.627451	0.313725
F1MBV6;H0YC42;P55327;G9KUS7;H0YC44;E5RK35	CIOvSIO	-0.586604	0.17089	-3.43264	53	0.00116718	0.00886951	NA	0.376906	0.376906
Q6IPJ9;O00515;E9PDI4;A0A0J9YYF6;A0A0J9YW63;A0A0J9YVY2;H0Y901	CIOvSIO	-0.426009	0.124224	-3.42937	53	0.0011787	0.00891593	NA	0.382745	0.382745
Q14956;B4DLL8	CIOvSIO	1.32788	0.383231	3.46497	44	0.00119483	0.00899667	NA	0.367647	0.269608
B0S7S4	CIOvSIO	0.741327	0.216162	3.4295	48	0.00125154	0.00938085	NA	0.385621	0.326797
J3KT51;Q9UK76	CIOvSIO	-1.1186	0.32059	-3.48919	37	0.00126906	0.00945757	NA	0.715686	0.460784
B3KX72;Q00839;G9K4L3;Q9UEL2;Q5RI18	CIOvSIO	-0.618221	0.181633	-3.40369	53	0.00127324	0.00945757	NA	0.461765	0.461765
Q15483;P55268;G9K7T7;R9LDY8	CIOvSIO	1.0572	0.310711	3.40252	52	0.00129182	0.0095525	NA	0.618538	0.59893
D2I088;P10412;P16402;Q53DY6;P22492	CIOvSIO	-1.3181	0.38999	-3.37983	53	0.00136747	0.0100668	NA	0.392157	0.392157
R1D4M5	CIOvSIO	0.685877	0.201361	3.40621	46	0.0013768	0.0100905	NA	0.0392157	0
G1R4C7	CIOvSIO	1.31115	0.365636	3.58594	25	0.00142238	0.0102689	NA	0.431373	0
B3KWJ0;A0A0J9YWL0;Q9Y4K1;M1EDQ8	CIOvSIO	0.629133	0.186897	3.3662	53	0.00142426	0.0102689	NA	0.527903	0.527903
P47929;H2NYP8	CIOvSIO	-0.713337	0.21192	-3.36607	53	0.00142478	0.0102689	NA	0.496732	0.496732
A7H808	CIOvSIO	0.98314	0.286345	3.43341	39	0.00142607	0.0102689	NA	0.431373	0.254902
G3MYV4	CIOvSIO	2.71952	0.736112	3.69444	20	0.00143568	0.0102932	NA	0.54902	0
T5BUU8;Q59GN2;P62891	CIOvSIO	1.00164	0.296532	3.37783	48	0.00145703	0.0104011	NA	0.0196078	0
W5Q7Z7	CIOvSIO	0.706649	0.210646	3.35467	53	0.00147401	0.0104769	NA	0.166667	0.166667
A0A0A0DVC2	CIOvSIO	-2.7611	0.748855	-3.6871	19	0.0015651	0.0110766	NA	0.54902	0
O75533;K9KE55;S4NYR2	CIOvSIO	0.948131	0.282889	3.3516	43	0.00168277	0.0117844	NA	0.588235	0.470588
A8MUH2;P18859	CIOvSIO	-0.928591	0.280584	-3.3095	53	0.00168527	0.0117844	NA	0.404412	0.404412
E7EPN9;Q9Y520;H7C5N8;B4DM27	CIOvSIO	0.693703	0.209411	3.31264	52	0.00168655	0.0117844	NA	0.594771	0.594771
P62736;P63267;P68032;P68133;A6NL76;C9JFL5;F6UVQ4;F6QUT6;A0A060WGF7;F8WB63;B8ZZJ2;Q9QZ97	CIOvSIO	1.39127	0.422651	3.29176	53	0.00177579	0.0123556	NA	0.473039	0.473039
F8W1A4;P54819;F8VY04;F8VZG5;P54819-6;Q5R474;G3V213;I7GNQ3;F8VPP1;W1XXG1;G2GXY6;W7ITA4;A0A0Q4BAJ5;A0A139C2L3;A0A0M2VLY5;A0A143WUG7;Q890Q5;W4VKP8;W4QHF9;D5WS67;A0A170ZEU1;A0A0G4J707;A0A0C9R051	CIOvSIO	0.831805	0.252656	3.29224	52	0.00179084	0.012408	NA	0.559715	0.559715
Q7Z422	CIOvSIO	-0.715091	0.216478	-3.3033	48	0.00181066	0.0124928	NA	0.541176	0.443137
D0V556	CIOvSIO	1.30831	0.395365	3.30911	46	0.00182438	0.012535	NA	0.333333	0.235294
A0A0W1APP5	CIOvSIO	0.933466	0.280288	3.33038	41	0.0018427	0.0125821	NA	0.137255	0
F7IB40;Q92882	CIOvSIO	0.706691	0.211493	3.34144	39	0.00184649	0.0125821	NA	0.303922	0.127451
A0A151N0Y7;Q9Y2V2	CIOvSIO	0.969662	0.294468	3.29293	48	0.00186589	0.0126619	NA	0.245098	0.205882
F7AET3;Q5QPE4;Q9Y5X3	CIOvSIO	-0.568444	0.167218	-3.39942	31	0.00187409	0.0126655	NA	0.372549	0
A0A134AHK4	CIOvSIO	-1.22175	0.301407	-4.05348	11	0.00190423	0.012793	NA	0.872549	0.127451
E5RJR5;P63208;K7EFB1;E5RGM3;E7ERH2;F8W8N3	CIOvSIO	0.748561	0.221878	3.37375	33	0.00190848	0.012793	NA	0.401961	0.127451
G3HHZ1	CIOvSIO	0.686496	0.208691	3.28953	46	0.00192995	0.0128774	NA	0.0196078	0
Q08554;F7HEJ5	CIOvSIO	0.946742	0.288281	3.28409	47	0.00193669	0.0128774	NA	0.647059	0.607843
H9GID1	CIOvSIO	0.605804	0.178333	3.39704	29	0.00199585	0.0131782	NA	0.352941	0
Q9BUJ2;M0R203;M0QZV6;M0R0K8;M0QYZ0;A0A0A0MRA5;B7Z4B8;M0R247;A0A087X1I2;M0QYI8	CIOvSIO	-0.933796	0.278885	-3.34832	34	0.0019979	0.0131782	NA	0.720588	0.387255
K7AYM8;P30049;B1WBP7	CIOvSIO	-0.74744	0.229963	-3.25026	52	0.00202498	0.0133036	NA	0.611111	0.591503
C3Y8Y7;A0A0L8GIV8;A0A0C9VNI8	CIOvSIO	0.922873	0.284657	3.24206	53	0.00205461	0.0134425	NA	0.132353	0.132353
A0A096P0J0;O95182;M0R0N0	CIOvSIO	0.764964	0.236045	3.24076	53	0.00206243	0.0134425	NA	0.239216	0.239216
E7EMN6;G1AUC5;Q6NXS1;P41236	CIOvSIO	-0.573731	0.177095	-3.23968	49	0.00215217	0.0139722	NA	0.0196078	0
A0A0P7T9D2	CIOvSIO	-0.713065	0.221237	-3.22308	53	0.00217159	0.0140429	NA	0.215686	0.215686
Q5RBS3;P50454;E9PPV6;E9PR70;E9PJH8;E9PIG2;E9PRS3;E9PNX1;E9PK86;E9PMI5;E9PQ34;E9PKH2;H0YEP8;E9PLA6	CIOvSIO	-0.79337	0.246434	-3.2194	52	0.00221519	0.0142689	NA	0.856209	0.836601
D1AQU1	CIOvSIO	0.996067	0.304274	3.27359	38	0.00226728	0.0145476	NA	0.27451	0
A0A099ZRH7	CIOvSIO	0.617797	0.190122	3.24947	40	0.00234674	0.0149991	NA	0.245098	0.107843
A9CPG7;Q14011;K7ENX8;K7ELV6;K7EJV5;K7ELT6;K7EJV1;K7EMY9;K7EPM4;K7ER40;K7EQR7;D6W5Y5;Q58T12;K7EQX4;K7ENN6;K7EIF7;K7EQL0	CIOvSIO	-0.838272	0.262395	-3.19469	53	0.0023583	0.0150148	NA	0.381264	0.381264
L5LW59	CIOvSIO	1.14517	0.357175	3.2062	49	0.00236957	0.0150286	NA	0.411765	0.372549
K7ESC4	CIOvSIO	-1.61768	0.499584	-3.23805	40	0.00242221	0.0152189	NA	0.663866	0.428571
W5LPS5	CIOvSIO	0.971984	0.303886	3.19852	49	0.00242226	0.0152189	NA	0.284314	0.264706
H2QUT1;P04792;A0A0D9RZW6;F8WE04;C9J3N8	CIOvSIO	-0.491484	0.154325	-3.18474	53	0.00242727	0.0152189	NA	0.365709	0.365709
F6Z264;H3BPE7;P35637	CIOvSIO	-0.591023	0.186217	-3.17384	53	0.00250502	0.0156469	NA	0.5	0.5
S8AJB3	CIOvSIO	1.17171	0.361449	3.2417	36	0.00256193	0.015942	NA	0.647059	0.313725
P25398;L5JL21	CIOvSIO	0.667271	0.210132	3.17549	49	0.00258702	0.0160376	NA	0.320261	0.300654
F8WCR1;H7C3M2;H7C422;A0A146MSA6;P39023;E9LF05;S7QJ18;A0A022QX85;A0A0W4ZJC9	CIOvSIO	-0.802684	0.254373	-3.15554	52	0.00266357	0.0164168	NA	0.460784	0.460784
Q53GG5-3;D6RAF1	CIOvSIO	1.09823	0.34797	3.15612	51	0.00268292	0.0164168	NA	0.147059	0.127451
Q13177;B1AKS5;A0A087X294;O75914	CIOvSIO	-0.848674	0.266378	-3.18597	43	0.00268603	0.0164168	NA	0.64986	0.512605
O95810;S7N3K0;U6DSN1	CIOvSIO	0.803768	0.25511	3.15067	52	0.00270103	0.0164168	NA	0.466231	0.446623
Q06323;H0YKK6;H0YLU2	CIOvSIO	0.997663	0.309648	3.22192	36	0.00270264	0.0164168	NA	0.681373	0.465686
Q8IVF2-3;Q8IVF2;F6RD36;F6RD17	CIOvSIO	0.718126	0.228207	3.14681	53	0.00270793	0.0164168	NA	0.602471	0.602471
G2HJB4;O43290;A0A0D9R6V3;E9PQI8	CIOvSIO	0.714642	0.227249	3.14476	51	0.00277147	0.0167405	NA	0.511765	0.492157
A0A0L0HE63	CIOvSIO	1.26148	0.397907	3.1703	43	0.0028059	0.0168866	NA	0.137255	0
P14854;K7EQD3	CIOvSIO	-1.50021	0.46281	-3.24153	31	0.0028403	0.0170315	NA	0.784314	0.392157
E5RJU9;Q86UE4;H0YBJ8	CIOvSIO	-0.506868	0.162515	-3.11891	53	0.00293357	0.0175166	NA	0.333333	0.333333
A0A098C3Q4;K6U686	CIOvSIO	1.37907	0.434666	3.17271	39	0.00294245	0.0175166	NA	0.372549	0.215686
P62942;G3H6Y5;Q1JUQ5;Q5W0X3;A0A087WZM5;Q1JUQ3;A0A093LER5;A0A087WTS4;A0A087WV48;Q5VVH2	CIOvSIO	-1.31053	0.420631	-3.11563	53	0.00296125	0.0175651	NA	0.51634	0.51634
P10909;H2PPW9;H0YAS8;H0YC35;H0YLK8;E7ERK6;E5RG36;E5RGB0;E5RH61;E5RJZ5;E7ETB4	CIOvSIO	-0.794378	0.254953	-3.11579	52	0.0029844	0.017639	NA	0.517647	0.517647
Q15365	CIOvSIO	0.707509	0.224955	3.14512	43	0.00300916	0.0177218	NA	0.431373	0.333333
G3UDR8	CIOvSIO	0.639827	0.205412	3.11484	49	0.00307281	0.0180323	NA	0	0
F8VZJ2;F8W0W4;H0YHX9;A0A0H4MC43;A0A060XFF9;Q13765;E9PAV3;F8W1N5;F8VNW4	CIOvSIO	0.643673	0.206997	3.10958	50	0.0030905	0.0180717	NA	0.298039	0.298039
A0A087WWA5	CIOvSIO	0.659888	0.212558	3.10451	49	0.00316366	0.0184342	NA	0.397759	0.397759
G1QGU2;O95721;C9JAF7;L9LCC0	CIOvSIO	-0.73944	0.238298	-3.103	49	0.00317719	0.0184478	NA	0.411765	0.333333
F7D750	CIOvSIO	0.950118	0.304952	3.11563	45	0.00319189	0.0184682	NA	0.457516	0.339869
B2R6D8;Q9H3Q1;J3QQS6;J3KRZ9	CIOvSIO	-0.570952	0.177094	-3.22401	28	0.00320415	0.0184743	NA	0.666667	0.294118
A0A0S7KAL2;A0A146WWU4	CIOvSIO	1.36227	0.438384	3.10749	46	0.00323069	0.0185615	NA	0.0980392	0
H2R572	CIOvSIO	1.12559	0.353794	3.18149	32	0.00325021	0.0185615	NA	0.460784	0.166667
A0A0B4J1R6;P29401;B3KPZ8;E9PFF2	CIOvSIO	1.00861	0.327187	3.08267	53	0.00325304	0.0185615	NA	0.540616	0.540616
A0A024RAB6;P98160;F6VQM1;K7EUP7;Q2VPA1;A0A0U1RQT3	CIOvSIO	1.03963	0.338201	3.07399	53	0.00333417	0.0189557	NA	0.662745	0.662745
F6XYB5	CIOvSIO	-0.462497	0.150468	-3.07373	52	0.0033631	0.0189557	NA	0.0196078	0
Q9Y3D6	CIOvSIO	1.08046	0.33477	3.22746	26	0.00336539	0.0189557	NA	0.647059	0.235294
G3V4X8;Q13573;A0A091F5D4;G3V3A4;A0A0S7L5J9;A0A0S7L5L6	CIOvSIO	0.805415	0.261209	3.08341	48	0.00338815	0.0189557	NA	0.641457	0.563025
W3X6S8	CIOvSIO	-0.469163	0.150118	-3.12528	38	0.00339626	0.0189557	NA	0.539216	0.362745
G3ET29;A0A0R3WSU2;P85911;A0A0M7B5L6;A0A091EDG5;F8WCH0;L9KFU8	CIOvSIO	-1.74	0.551156	-3.157	33	0.00339648	0.0189557	NA	0.651961	0.318627
A0A061I743	CIOvSIO	0.732795	0.238726	3.0696	52	0.0034026	0.0189557	NA	0.205882	0.186275
H7C2Y0;B5MCX3;Q15019;K7EFH7;C9J2Q4	CIOvSIO	1.20021	0.386394	3.10618	41	0.00343331	0.0190624	NA	0.656863	0.480392
Q05CF8;P01042;P86627	CIOvSIO	1.20473	0.39131	3.07872	45	0.00353598	0.0195666	NA	0.598039	0.5
M0R210;P62249;A0A087WZ27;M0R3H0;Q6IPX4;M0QX76;M0R1M5;B8RIY0	CIOvSIO	-0.638204	0.209342	-3.04862	53	0.00358252	0.0197578	NA	0.680927	0.680927
Q9UM85	CIOvSIO	-1.27628	0.418354	-3.05071	51	0.00361771	0.0198854	NA	0.490196	0.45098
Q5ZKJ3;A0A091GGH2	CIOvSIO	0.490927	0.156838	3.13016	32	0.00371525	0.0203537	NA	0.431373	0.117647
P02671-2;P02671;A0A087WUA0;Q86Z09;A0A0S2Z3P3	CIOvSIO	-1.12743	0.371908	-3.03147	53	0.00376019	0.0205316	NA	0.541394	0.541394
P05109	CIOvSIO	-1.00939	0.333084	-3.03043	52	0.00379971	0.020679	NA	0.460784	0.441176
I7GM98;Q9P265	CIOvSIO	-0.428015	0.139659	-3.06472	41	0.00384338	0.0208008	NA	0.215686	0
A0A125QYY5;P01594;P01593	CIOvSIO	0.764271	0.245796	3.10938	33	0.00384733	0.0208008	NA	0.27451	0
Q9BX66;Q6MZY5;A0A0U1RQI5;Q5T925	CIOvSIO	0.753456	0.250186	3.01159	53	0.00397631	0.0214279	NA	0.591036	0.591036
Q04760	CIOvSIO	1.17318	0.361514	3.24519	20	0.00405509	0.0217812	NA	0.529412	0
K7CZE9;P80723	CIOvSIO	-0.726592	0.240368	-3.02283	44	0.00416562	0.0223023	NA	0.0980392	0
H2PHJ7;D6R9P3;D6RD18;D6RBZ0;Q99729;R0JDB7	CIOvSIO	-0.580487	0.194353	-2.98676	53	0.00426257	0.0226413	NA	0.635854	0.635854
W2FIQ0	CIOvSIO	0.44805	0.148829	3.0105	45	0.0042655	0.0226413	NA	0.0392157	0
G3H194;P09497	CIOvSIO	-1.8524	0.600825	-3.0831	31	0.00427935	0.0226413	NA	0.691176	0.279412
E9PEB5;Q96AE4;Q6PJY1;C9JSZ1;A0A0G2JGV9;A0A0P4WWS8;A0A0P7VM28	CIOvSIO	0.523759	0.175314	2.98755	52	0.00428386	0.0226413	NA	0.352941	0.352941
P02675;B4E1D3;D6REL8	CIOvSIO	-1.24145	0.413289	-3.00382	45	0.00434398	0.0228857	NA	0.624183	0.486928
J3QRS3;P19105;O14950;A0A096NC68;Q922W7	CIOvSIO	-0.773911	0.259451	-2.98288	51	0.0043722	0.0229051	NA	0.439776	0.439776
L9L7D9;F7GF91;P24844;F7GF88;J3KTJ1	CIOvSIO	-0.903018	0.303292	-2.97739	53	0.00437545	0.0229051	NA	0.490196	0.490196
A0A090YMY7	CIOvSIO	0.803933	0.265003	3.03367	37	0.0044008	0.0229649	NA	0.431373	0.215686
R4I3Z8	CIOvSIO	1.1032	0.368649	2.99254	44	0.0045236	0.0234595	NA	0.398693	0.300654
Q9NTZ6;V9GXJ1	CIOvSIO	0.8703	0.286812	3.0344	35	0.00452402	0.0234595	NA	0.522876	0.287582
Q5SZC9;Q9P1F3	CIOvSIO	-1.05172	0.342849	-3.0676	29	0.00464233	0.0239975	NA	0.372549	0
O02717;S4RY95	CIOvSIO	1.04973	0.35355	2.9691	46	0.00473129	0.0243809	NA	0.480392	0.401961
K7ERG9;P00746	CIOvSIO	0.567181	0.190944	2.9704	43	0.00485093	0.0249029	NA	0.437908	0.359477
U6MZ16	CIOvSIO	-1.42275	0.462267	-3.07776	26	0.00486897	0.0249029	NA	0.45098	0
A0A087WUN7;H0YJ40;G3V4X6;G3V2S9;Q9GZT3;H0YJI1;H0YJW7	CIOvSIO	-0.407609	0.136772	-2.98021	40	0.00488118	0.0249029	NA	0.562092	0.424837
P07419	CIOvSIO	1.48379	0.487076	3.04633	29	0.00489723	0.0249029	NA	0.705882	0.352941
P35241;A0A091R312	CIOvSIO	-1.0377	0.336275	-3.08586	25	0.0049081	0.0249029	NA	0.789216	0.338235
P28481-2	CIOvSIO	-1.50562	0.451985	-3.33112	14	0.00494631	0.0250198	NA	0.72549	0
Q8WUM4;G3RQL3;G3S6Z3;F8WDK9	CIOvSIO	1.15094	0.390167	2.94986	46	0.00498541	0.0251186	NA	0.718954	0.660131
A0A078ENG3	CIOvSIO	0.791044	0.267296	2.95943	43	0.00499629	0.0251186	NA	0.137255	0
Q15075;G3QR92	CIOvSIO	0.848398	0.29076	2.91786	47	0.0053915	0.0270231	NA	0.66221	0.603387
F8VSC4;G3V1U3;P50579	CIOvSIO	-0.626957	0.21597	-2.90298	51	0.00544856	0.0272263	NA	0.150327	0.150327
Q01469;M3ZA43;I6L8B7	CIOvSIO	-1.47	0.492647	-2.98389	30	0.00561262	0.0279614	NA	0.696078	0.362745
P16188;A0A140T9X6;A0A140T9W7;A0A140T9W3;A0A140T9D9;A0A140T9C2;A0A140T939;Q31611;A0A0G2JNX1;A0A140T9V0;A0A140T8X0;Q8MH48;A0A140T937;Q5RJ85;A0A0G2JPQ3;D0EV57;A0A0G2JPA3;A0A140T9W2;Q6DU44;A0A140T9U0;A0A140T962;A0A0G2JIF0;A0A140T9M0;A0A140T9J9;A0A140T912;A0A0G2JH50;A2BF26;A0A140T9B3;A0A140T930;A0A140T9B7;A0A0G2JH66;P17693;P13747;P01893;P30447;P05534;P16189;Q9TNN7;Q29963;Q29960;Q29865;Q07000;P30510;P3…	CIOvSIO	-1.49023	0.35427	-4.20648	6	0.00564509	0.0280384	NA	0.852941	0.0490196
F5GX11;P25786;S9XKH9	CIOvSIO	-1.06661	0.365793	-2.91589	42	0.0056692	0.0280736	NA	0.539216	0.421569
G3V5D9;A0A0C4DGK8;G3V3C7;G3V5Q1;G3V3M6;P27695	CIOvSIO	-0.732268	0.255273	-2.86857	51	0.00598405	0.029506	NA	0.359477	0.339869
P36543;C9J8H1	CIOvSIO	-1.08181	0.318759	-3.39382	11	0.00599424	0.029506	NA	0.843137	0.137255
K7EQA1;O14737;M7BMD1;K7ESJ4	CIOvSIO	-0.54619	0.190844	-2.86198	53	0.006015	0.02952	NA	0.458824	0.458824
P55072;A0A0P6CBI8;T1JGY4;I3L8Y2;A0A0B7AMU0;C9JUP7;C9IZA5;U5TQQ5;A0A0B7AJX7	CIOvSIO	0.631077	0.221231	2.85257	53	0.00617112	0.0301336	NA	0.589052	0.589052
W2TG79	CIOvSIO	0.93162	0.326627	2.85224	53	0.00617657	0.0301336	NA	0.176471	0.176471
O15143;M1EDN7	CIOvSIO	-0.722208	0.252691	-2.85807	49	0.00624119	0.0303078	NA	0.460784	0.460784
B4DWR5	CIOvSIO	-0.95095	0.331832	-2.86576	46	0.00625295	0.0303078	NA	0.392157	0.372549
B8ZZ51;B9A041;P40925;C9JF79	CIOvSIO	0.703796	0.246604	2.85395	50	0.00626741	0.0303078	NA	0.515406	0.515406
E9PQY2;Q9NQP4;E9Q6U4	CIOvSIO	0.403341	0.140861	2.8634	45	0.00634383	0.0305876	NA	0.584967	0.526144
Q90ZF7	CIOvSIO	0.732508	0.257987	2.83932	53	0.00639734	0.0307486	NA	0.313725	0.313725
H0Y6F5;Q9H4I2	CIOvSIO	-1.52753	0.477281	-3.20047	14	0.00641451	0.0307486	NA	0.823529	0.176471
G3MX11;C9JJ34;C9JDM3;A0A093N9J1;F6WQW2;P43487;C9JIC6;C9JXG8;C9JGV6;C1BG87;F6T1W6	CIOvSIO	0.550956	0.194432	2.83367	53	0.00649604	0.0310336	NA	0.254902	0.254902
G7PZI2;K7ELS0;K7ERU7;K7EN60;Q9BQ61	CIOvSIO	-0.77818	0.272703	-2.85358	45	0.00651161	0.0310336	NA	0.575163	0.437908
P54652;B3KUS2	CIOvSIO	0.645743	0.22464	2.87457	38	0.0065925	0.0313286	NA	0.176471	0
K9QHY1	CIOvSIO	1.15439	0.401221	2.8772	36	0.00670585	0.0317757	NA	0.529412	0.294118
A0A091DK42;Q12874	CIOvSIO	-1.00491	0.339379	-2.96103	24	0.00680646	0.0321104	NA	0.79085	0.339869
A0A146TXG8	CIOvSIO	0.892713	0.313678	2.84595	42	0.00681938	0.0321104	NA	0.117647	0
B3KNG9;O95373	CIOvSIO	1.6712	0.479097	3.48822	9	0.00684929	0.0321104	NA	0.833333	0.0882353
H0YEN5;E9PQD7;P15880;S7NHL5;G1QB75;K4G7I0;G7MXN5;H9H3U1;I3L404;E9PM36;E9PMM9	CIOvSIO	-0.643475	0.228683	-2.81383	53	0.00685436	0.0321104	NA	0.380392	0.380392
Q99584;G1RHH5	CIOvSIO	0.702357	0.249833	2.81131	49	0.00707509	0.0330505	NA	0.362745	0.323529
K6UCS9	CIOvSIO	1.26464	0.447435	2.82642	42	0.00717737	0.033269	NA	0.156863	0
A0A0P7UUX9	CIOvSIO	1.37956	0.492113	2.80333	50	0.00718044	0.033269	NA	0.398693	0.398693
H9FY75;P30622;J3KP58;F5H0N7;F5H6A0;F5H1T5;F6VGP8;F5H367;F5H270;A0A135P7P9;Q4T2S0	CIOvSIO	0.716145	0.253399	2.82615	42	0.0071824	0.033269	NA	0.630719	0.53268
G3QTN6;P20774;Q5TBF5;Q5C2Z6;A1YZ35;G3SQ00;R0L6G4	CIOvSIO	0.791492	0.283309	2.79374	53	0.00723543	0.0334187	NA	0.425245	0.425245
A6NMQ3;Q5T5H1;O43768;A0A091JWE6	CIOvSIO	-0.841753	0.297881	-2.82581	41	0.00725524	0.0334187	NA	0.607843	0.431373
Q9NQ38;E7EWP9;E5RG22;E5RFU9;F6VTG0	CIOvSIO	1.01537	0.363907	2.79018	53	0.00730504	0.0335543	NA	0.480392	0.480392
H0YFA4;P52943;H0YHD8;E3JS45	CIOvSIO	-0.923416	0.331756	-2.78342	53	0.00743893	0.0340745	NA	0.545752	0.545752
G9KX44;Q9P0L0;J3QKM9;A0A061I7T2	CIOvSIO	0.560183	0.200932	2.78793	50	0.00748167	0.0340816	NA	0.596078	0.556863
V4PKH8	CIOvSIO	1.04867	0.366436	2.86182	31	0.00748182	0.0340816	NA	0.607843	0.294118
A8MVZ9;P09972;J3KSV6;J3QKP5;C9J8F3;U6E074;K7EKH5	CIOvSIO	-0.709644	0.253063	-2.80422	43	0.00754055	0.0342545	NA	0.575163	0.477124
P31947;F6RM85;M3Z534;P85939;F1L877;I1CEW8;A0A067XJ34;A0A158UU80;A0A0D1ZF30;C0NAA6;A0A0E9NRJ2;Q9S9H1;A0A137PCV3;A0A022U8E8;G0QW62;A0A0G4NIC6	CIOvSIO	-1.10958	0.400028	-2.77375	53	0.00763413	0.0345843	NA	0.70098	0.70098
E9PNP3;E9PR47;Q9H7C9;D3YX09;E9PIQ4;E9PJP1;E9PLK9;K4DI89	CIOvSIO	0.535423	0.192207	2.78566	46	0.00773313	0.0349368	NA	0.444444	0.385621
A0A158B128	CIOvSIO	0.834362	0.283502	2.94306	21	0.00776743	0.0349959	NA	0.509804	0
P30050	CIOvSIO	0.686576	0.248302	2.76508	52	0.00785695	0.0353028	NA	0.380392	0.360784
A0A091KN27	CIOvSIO	0.601914	0.216566	2.77935	45	0.00792061	0.035442	NA	0.303922	0.22549
B4DS27;P33176;A0A0G2JMZ6;O60282	CIOvSIO	0.926777	0.321153	2.88578	25	0.00793092	0.035442	NA	0.740196	0.308824
J9QV06	CIOvSIO	-0.527426	0.188828	-2.79315	40	0.00797062	0.0354891	NA	0.215686	0
Q5T0Z8;G1QY05	CIOvSIO	0.960017	0.345046	2.78229	43	0.0079845	0.0354891	NA	0.493464	0.415033
B5TZR4	CIOvSIO	-1.31984	0.465563	-2.83492	30	0.00812658	0.0360235	NA	0.699346	0.366013
Q04826;P30490;P30488;P30487;P30485;P30483;P30481;P30479;P30464;P30461;P18463;Q95365;Q29940;Q29836;Q29718;P30685;P30498;P30495;P30493;P30491;P30484;P30480;P30475;P30466;P30462;P30460;P18464;P03989;P01889;P30486;A0A140TA14;A0A140TA13;A0A140TA11;A0A140T9S9;A0A140T9H3;A0A140T9G0;A0A140T9A9;A0A140T951;A0A140T9Y5;A0A140T997;A0A140T953;P30492;P18465;P10319;Q31610;A0A140TA21;A0A140TA02;F6U0H7;A0A140T9D4;…	CIOvSIO	-0.862642	0.256626	-3.36147	9	0.00836957	0.0370011	NA	0.852941	0.107843
A0A142NRJ0	CIOvSIO	1.35773	0.483488	2.80819	32	0.00841973	0.0371234	NA	0.598039	0.245098
A0A0C9TEK4	CIOvSIO	0.545881	0.200752	2.71918	53	0.0088276	0.0386444	NA	0	0
B4E3S0;Q9ULV4;H0YHL7;F8VV53;F8W1H8;F8VUX3;F8VSA4;F8VRE9;F8VTT6;F8VVB7	CIOvSIO	0.746335	0.270347	2.76066	38	0.00883183	0.0386444	NA	0.601307	0.405229
F8WBS5;F8WB72;C9K025;P18077	CIOvSIO	-1.39498	0.471822	-2.95658	17	0.00883501	0.0386444	NA	0.588235	0
P20700;E9PBF6;A0A0D9SFE5;A0A0D9SFY5;Q307F3;A0A0P7UTT0	CIOvSIO	0.908952	0.334031	2.72116	51	0.00887676	0.0386895	NA	0.59893	0.579323
Q3KQU3-2;Q3KQU3;A1L1B7	CIOvSIO	-0.631662	0.231809	-2.72493	49	0.00889224	0.0386895	NA	0.478431	0.4
C4KG78	CIOvSIO	0.602419	0.218587	2.75597	37	0.00902906	0.0391814	NA	0.215686	0
S7N6L0	CIOvSIO	0.641991	0.229167	2.80141	26	0.00947738	0.0409426	NA	0.431373	0
A0A0L7QMS1	CIOvSIO	1.7787	0.5418	3.28294	9	0.00948457	0.0409426	NA	0.745098	0
Q9BVJ6;X6RJY0;Q5TAP6	CIOvSIO	0.561997	0.208321	2.69774	47	0.00966436	0.0415978	NA	0.612745	0.553922
O60504;H0YAZ3;E5RJP2;H0YB51;E7EQH0;E5RIA0	CIOvSIO	-0.458804	0.166751	-2.75144	32	0.00968682	0.0415978	NA	0.653595	0.359477
I3LIN5;P54578;A6NJA2;J3QQT6;J3KS55	CIOvSIO	-0.897844	0.331928	-2.70494	41	0.00990485	0.0424236	NA	0.457516	0.320261
E9PEX6;P09622	CIOvSIO	0.777061	0.287422	2.70355	41	0.00993986	0.0424633	NA	0.666667	0.509804
H2Q423;Q13405;H0YDP7;E9PI78;E9PNF1	CIOvSIO	0.571173	0.212072	2.69331	43	0.0100461	0.0428061	NA	0.437908	0.320261
I4MNC3	CIOvSIO	-1.88143	0.659056	-2.85473	19	0.0101368	0.0430814	NA	0.745098	0.196078
O15446	CIOvSIO	-0.548929	0.190108	-2.88746	17	0.0102307	0.0433686	NA	0.607843	0
G1LLI9	CIOvSIO	0.986726	0.36462	2.70618	33	0.0106894	0.0451972	NA	0.519608	0.245098
P58107	CIOvSIO	1.0893	0.406399	2.68037	38	0.0108145	0.0456091	NA	0.733333	0.556863
G5EA35;P57730	CIOvSIO	0.873075	0.323606	2.69795	33	0.0109072	0.0458826	NA	0.509804	0.215686
G3SDA7	CIOvSIO	-1.75722	0.61962	-2.83596	18	0.0109575	0.0459771	NA	0.588235	0.0196078
Q3T085	CIOvSIO	0.754679	0.284741	2.65041	45	0.0110563	0.0462735	NA	0.588235	0.509804
Q15843;A1XEC6;F8VSA6;E9PS38;S4R3E9;E9PL57	CIOvSIO	-0.635974	0.241805	-2.63011	53	0.011149	0.0465437	NA	0.42402	0.42402
H2QBU4;A0A0G2JPA8;P08697;C9JPV4;A0A0J9YWQ3	CIOvSIO	0.937795	0.348966	2.68735	32	0.0113306	0.0471822	NA	0.558824	0.264706
F7GAT9;P19827;H7C0N0;F8WAS2;B5MCP1	CIOvSIO	-0.586581	0.215883	-2.71712	25	0.0117813	0.0489355	NA	0.45098	0
O43175;Q5SZU1;B3KSC3;F6ZSB7;Q96RV7	CIOvSIO	0.651035	0.2495	2.60936	50	0.0119348	0.049436	NA	0.431373	0.392157
A0A067QZK1	CIOvSIO	0.715604	0.274541	2.60655	51	0.0119618	0.049436	NA	0.0196078	0
G1T4V7	CIOvSIO	0.895795	0.342494	2.61551	46	0.0120094	0.0495087	NA	0.477124	0.379085
