# Supplementary material for: A pilot study to show that asymptomatic sexually transmitted infections alter the foreskin epithelial proteome
Source: Front Microbiol. 2022 Oct 17;13:928317. doi: 10.3389/fmicb.2022.928317 (PMC9618803; doi:10.3389/fmicb.2022.928317)
Supplement: Supplementary Datasheet 2 — Negative FC GOs: List of enriched gene ontologies from differentially expressed proteins higher in aSTI- foreskins. Positive FC GOs: List of enriched gene ontologies from differentially expressed proteins higher in aSTI + foreskins. Selected GOs: List of enriched gene ontologies from differentially expressed proteins from aSTI foreskins (in red) and age-matched controls (blue). [file Data_Sheet_2.XLSX]

## Sheet: Negative FC GO's
	Ont	Terms	classic
133	CC	GO:0005912:Adherens junction	8.1e-08
134	CC	GO:0070161:Anchoring junction	9.6e-08
1	BP	GO:0042274:Ribosomal small subunit biogenesis	4.8e-07
135	CC	GO:0005925:Focal adhesion	6e-07
136	CC	GO:0005924:Cell-substrate adherens junction	6.2e-07
137	CC	GO:0030055:Cell-substrate junction	7e-07
2	BP	GO:0098609:Cell-cell adhesion	2e-05
138	CC	GO:0015629:Actin cytoskeleton	2.3e-05
139	CC	GO:0030054:Cell junction	2.6e-05
3	BP	GO:0034109:Homotypic cell-cell adhesion	3.5e-05
116	MF	GO:0050839:Cell adhesion molecule binding	3.7e-05
140	CC	GO:0022626:Cytosolic ribosome	4.1e-05
4	BP	GO:0006614:SRP-dependent cotranslational protein targeting to membrane	4.4e-05
141	CC	GO:0005938:Cell cortex	4.4e-05
142	CC	GO:0005856:Cytoskeleton	4.6e-05
5	BP	GO:0006613:Cotranslational protein targeting to membrane	4.9e-05
6	BP	GO:0045047:Protein targeting to ER	5.1e-05
7	BP	GO:0072599:Establishment of protein localization to endoplasmic reticulum	5.6e-05
143	CC	GO:0043232:Intracellular non-membrane-bounded organelle	8.1e-05
8	BP	GO:0070972:Protein localization to endoplasmic reticulum	8.3e-05
144	CC	GO:0043228:Non-membrane-bounded organelle	8.3e-05
9	BP	GO:0000184:Nuclear-transcribed mRNA catabolic process, nonsense-mediated decay	9.8e-05
117	MF	GO:0045296:Cadherin binding	0.00012
145	CC	GO:0044448:Cell cortex part	0.00018
146	CC	GO:0044391:Ribosomal subunit	0.00023
10	BP	GO:0006612:Protein targeting to membrane	0.00024
118	MF	GO:0003779:Actin binding	0.00029
11	BP	GO:0019083:Viral transcription	0.0003
147	CC	GO:0099568:Cytoplasmic region	0.00033
12	BP	GO:2001233:Regulation of apoptotic signaling pathway	0.00034
13	BP	GO:0019080:Viral gene expression	0.00036
14	BP	GO:0006413:Translational initiation	0.00037
148	CC	GO:0022627:Cytosolic small ribosomal subunit	0.00038
15	BP	GO:0042254:Ribosome biogenesis	0.00039
149	CC	GO:0005840:Ribosome	0.00039
16	BP	GO:0000956:Nuclear-transcribed mRNA catabolic process	0.00042
17	BP	GO:2001235:Positive regulation of apoptotic signaling pathway	0.00048
150	CC	GO:0044445:Cytosolic part	0.00049
18	BP	GO:0007155:Cell adhesion	0.0005
151	CC	GO:0070062:Extracellular exosome	0.0005
19	BP	GO:0022610:Biological adhesion	0.00051
119	MF	GO:0008092:Cytoskeletal protein binding	0.00053
152	CC	GO:1903561:Extracellular vesicle	0.00053
153	CC	GO:0043230:Extracellular organelle	0.00053
154	CC	GO:0044430:Cytoskeletal part	0.00063
20	BP	GO:0002757:Immune response-activating signal transduction	0.00075
21	BP	GO:0072657:Protein localization to membrane	0.00095
22	BP	GO:0051258:Protein polymerization	0.00095
23	BP	GO:0002764:Immune response-regulating signaling pathway	0.00105
120	MF	GO:0005198:Structural molecule activity	0.00112
155	CC	GO:0015935:Small ribosomal subunit	0.00114
24	BP	GO:0070527:Platelet aggregation	0.00116
25	BP	GO:0002253:Activation of immune response	0.00124
26	BP	GO:0097190:Apoptotic signaling pathway	0.00125
156	CC	GO:0030864:Cortical actin cytoskeleton	0.00133
27	BP	GO:0090150:Establishment of protein localization to membrane	0.00156
28	BP	GO:0015833:Peptide transport	0.0016
29	BP	GO:0019730:Antimicrobial humoral response	0.00171
30	BP	GO:2001244:Positive regulation of intrinsic apoptotic signaling pathway	0.00171
31	BP	GO:0042886:Amide transport	0.00175
32	BP	GO:0002758:Innate immune response-activating signal transduction	0.002
33	BP	GO:0045184:Establishment of protein localization	0.00208
34	BP	GO:0022613:Ribonucleoprotein complex biogenesis	0.00226
35	BP	GO:2001271:Negative regulation of cysteine-type endopeptidase activity involved in execution phase of apoptosis	0.00228
121	MF	GO:0035662:Toll-like receptor 4 binding	0.00229
157	CC	GO:0030863:Cortical cytoskeleton	0.00236
158	CC	GO:0005615:Extracellular space	0.00237
36	BP	GO:0002218:Activation of innate immune response	0.00241
37	BP	GO:0006402:MRNA catabolic process	0.00248
38	BP	GO:0006605:Protein targeting	0.00248
159	CC	GO:0005913:Cell-cell adherens junction	0.00259
39	BP	GO:0000028:Ribosomal small subunit assembly	0.00274
40	BP	GO:0050778:Positive regulation of immune response	0.00297
122	MF	GO:0003735:Structural constituent of ribosome	0.00298
41	BP	GO:0006401:RNA catabolic process	0.00311
42	BP	GO:0033365:Protein localization to organelle	0.00317
43	BP	GO:0032487:Regulation of Rap protein signal transduction	0.00319
44	BP	GO:0043152:Induction of bacterial agglutination	0.00319
45	BP	GO:1902255:Positive regulation of intrinsic apoptotic signaling pathway by p53 class mediator	0.00319
46	BP	GO:2001270:Regulation of cysteine-type endopeptidase activity involved in execution phase of apoptosis	0.00319
160	CC	GO:0031982:Vesicle	0.00346
161	CC	GO:0032541:Cortical endoplasmic reticulum	0.00352
47	BP	GO:0035425:Autocrine signaling	0.00365
123	MF	GO:1990948:Ubiquitin ligase inhibitor activity	0.00366
48	BP	GO:0045089:Positive regulation of innate immune response	0.00371
49	BP	GO:0071705:Nitrogen compound transport	0.00378
50	BP	GO:0022407:Regulation of cell-cell adhesion	0.00391
51	BP	GO:0006886:Intracellular protein transport	0.00394
162	CC	GO:0051286:Cell tip	0.00396
163	CC	GO:0044421:Extracellular region part	0.00398
52	BP	GO:0032119:Sequestering of zinc ion	0.0041
53	BP	GO:0006810:Transport	0.00417
164	CC	GO:0005737:Cytoplasm	0.00439
54	BP	GO:0016032:Viral process	0.00454
55	BP	GO:0048318:Axial mesoderm development	0.00456
124	MF	GO:0050544:Arachidonic acid binding	0.00457
125	MF	GO:0055105:Ubiquitin-protein transferase inhibitor activity	0.00457
56	BP	GO:0071840:Cellular component organization or biogenesis	0.00462
57	BP	GO:0045087:Innate immune response	0.00488
58	BP	GO:0044085:Cellular component biogenesis	0.00493
59	BP	GO:0051234:Establishment of localization	0.00501
126	MF	GO:0050542:Icosanoid binding	0.00503
127	MF	GO:0050543:Icosatetraenoic acid binding	0.00503
60	BP	GO:0030833:Regulation of actin filament polymerization	0.00511
61	BP	GO:0072594:Establishment of protein localization to organelle	0.0053
62	BP	GO:0006364:RRNA processing	0.00532
63	BP	GO:0008360:Regulation of cell shape	0.00532
64	BP	GO:0034622:Cellular protein-containing complex assembly	0.00538
128	MF	GO:0003723:RNA binding	0.0056
65	BP	GO:0044403:Symbiont process	0.00573
66	BP	GO:0048584:Positive regulation of response to stimulus	0.00591
129	MF	GO:0050786:RAGE receptor binding	0.00594
67	BP	GO:0022604:Regulation of cell morphogenesis	0.00598
68	BP	GO:0045088:Regulation of innate immune response	0.00604
69	BP	GO:0090066:Regulation of anatomical structure size	0.00636
70	BP	GO:1902965:Regulation of protein localization to early endosome	0.00637
71	BP	GO:1902966:Positive regulation of protein localization to early endosome	0.00637
72	BP	GO:1904667:Negative regulation of ubiquitin protein ligase activity	0.00637
130	MF	GO:0017048:Rho GTPase binding	0.00637
73	BP	GO:0008064:Regulation of actin polymerization or depolymerization	0.00638
131	MF	GO:0017049:GTP-Rho binding	0.00639
74	BP	GO:0044419:Interspecies interaction between organisms	0.00644
75	BP	GO:0030041:Actin filament polymerization	0.00652
76	BP	GO:0030832:Regulation of actin filament length	0.00652
77	BP	GO:0002224:Toll-like receptor signaling pathway	0.00661
78	BP	GO:0046907:Intracellular transport	0.00667
79	BP	GO:0030168:Platelet activation	0.00676
80	BP	GO:0034613:Cellular protein localization	0.00681
81	BP	GO:0010033:Response to organic substance	0.0069
82	BP	GO:0070727:Cellular macromolecule localization	0.00693
165	CC	GO:0005577:Fibrinogen complex	0.00703
83	BP	GO:0051050:Positive regulation of transport	0.00704
84	BP	GO:0051493:Regulation of cytoskeleton organization	0.00708
85	BP	GO:0009967:Positive regulation of signal transduction	0.00714
86	BP	GO:0044265:Cellular macromolecule catabolic process	0.00727
87	BP	GO:0051238:Sequestering of metal ion	0.00728
88	BP	GO:0009966:Regulation of signal transduction	0.00744
89	BP	GO:0048583:Regulation of response to stimulus	0.00744
166	CC	GO:0005885:Arp2/3 protein complex	0.00747
167	CC	GO:0044444:Cytoplasmic part	0.00752
90	BP	GO:0050776:Regulation of immune response	0.00759
91	BP	GO:0070486:Leukocyte aggregation	0.00773
92	BP	GO:1905668:Positive regulation of protein localization to endosome	0.00773
93	BP	GO:0000027:Ribosomal large subunit assembly	0.00819
94	BP	GO:2000643:Positive regulation of early endosome to late endosome transport	0.00819
95	BP	GO:0031349:Positive regulation of defense response	0.00821
96	BP	GO:2001236:Regulation of extrinsic apoptotic signaling pathway	0.00825
97	BP	GO:0071702:Organic substance transport	0.00827
132	MF	GO:0051015:Actin filament binding	0.00829
98	BP	GO:0120032:Regulation of plasma membrane bounded cell projection assembly	0.0083
99	BP	GO:0060491:Regulation of cell projection assembly	0.00841
100	BP	GO:0008154:Actin polymerization or depolymerization	0.00862
101	BP	GO:0007084:Mitotic nuclear envelope reassembly	0.00864
102	BP	GO:0002684:Positive regulation of immune system process	0.00877
103	BP	GO:0032268:Regulation of cellular protein metabolic process	0.00877
104	BP	GO:0016072:RRNA metabolic process	0.00878
105	BP	GO:0002523:Leukocyte migration involved in inflammatory response	0.00909
106	BP	GO:0031274:Positive regulation of pseudopodium assembly	0.00909
107	BP	GO:1900118:Negative regulation of execution phase of apoptosis	0.00909
108	BP	GO:1902946:Protein localization to early endosome	0.00909
109	BP	GO:1905666:Regulation of protein localization to endosome	0.00909
110	BP	GO:0015031:Protein transport	0.00915
111	BP	GO:0008104:Protein localization	0.00954
112	BP	GO:0031272:Regulation of pseudopodium assembly	0.00955
113	BP	GO:0045176:Apical protein localization	0.00955
114	BP	GO:0051704:Multi-organism process	0.00991
115	BP	GO:0006412:Translation	0.00993

## Sheet: Positive FC GO's
	Ont	Terms	classic
187	CC	GO:0070161:Anchoring junction	1.3e-15
188	CC	GO:0005912:Adherens junction	8.6e-14
189	CC	GO:0070062:Extracellular exosome	3e-12
190	CC	GO:1903561:Extracellular vesicle	3.9e-12
191	CC	GO:0043230:Extracellular organelle	4e-12
192	CC	GO:0030055:Cell-substrate junction	2e-11
193	CC	GO:0005615:Extracellular space	6.6e-11
194	CC	GO:0005925:Focal adhesion	1.3e-10
195	CC	GO:0005924:Cell-substrate adherens junction	1.4e-10
161	MF	GO:0045296:Cadherin binding	2.1e-10
196	CC	GO:0030054:Cell junction	3.3e-10
197	CC	GO:0043232:Intracellular non-membrane-bounded organelle	4.5e-10
198	CC	GO:0043228:Non-membrane-bounded organelle	4.9e-10
199	CC	GO:0044421:Extracellular region part	9.9e-10
162	MF	GO:0050839:Cell adhesion molecule binding	1.4e-09
200	CC	GO:0031982:Vesicle	2.8e-09
201	CC	GO:0005911:Cell-cell junction	4.2e-09
202	CC	GO:0005829:Cytosol	1e-08
163	MF	GO:0003723:RNA binding	1.1e-08
203	CC	GO:0005576:Extracellular region	3.4e-08
204	CC	GO:0005622:Intracellular	1.4e-07
205	CC	GO:0044424:Intracellular part	1.4e-07
206	CC	GO:0015629:Actin cytoskeleton	1.7e-07
207	CC	GO:0043229:Intracellular organelle	3e-07
208	CC	GO:0031974:Membrane-enclosed lumen	5.9e-07
209	CC	GO:0043233:Organelle lumen	5.9e-07
210	CC	GO:0070013:Intracellular organelle lumen	5.9e-07
211	CC	GO:0005913:Cell-cell adherens junction	7.4e-07
212	CC	GO:0044444:Cytoplasmic part	7.4e-07
213	CC	GO:0043226:Organelle	7.5e-07
214	CC	GO:0005856:Cytoskeleton	9.7e-07
215	CC	GO:0044422:Organelle part	1.9e-06
216	CC	GO:0043227:Membrane-bounded organelle	2.7e-06
217	CC	GO:0030057:Desmosome	3.1e-06
218	CC	GO:0005634:Nucleus	4.1e-06
219	CC	GO:0044446:Intracellular organelle part	4.4e-06
164	MF	GO:0008092:Cytoskeletal protein binding	4.6e-06
165	MF	GO:0003779:Actin binding	1.4e-05
1	BP	GO:0031954:Positive regulation of protein autophosphorylation	1.6e-05
220	CC	GO:0031981:Nuclear lumen	1.7e-05
221	CC	GO:0044449:Contractile fiber part	2.3e-05
2	BP	GO:0007010:Cytoskeleton organization	2.6e-05
222	CC	GO:0032991:Protein-containing complex	2.6e-05
223	CC	GO:0044430:Cytoskeletal part	2.6e-05
224	CC	GO:0005737:Cytoplasm	2.7e-05
225	CC	GO:0099512:Supramolecular fiber	3.2e-05
3	BP	GO:0034329:Cell junction assembly	3.3e-05
166	MF	GO:0051015:Actin filament binding	3.4e-05
226	CC	GO:0099081:Supramolecular polymer	3.6e-05
227	CC	GO:0099080:Supramolecular complex	3.6e-05
4	BP	GO:0010604:Positive regulation of macromolecule metabolic process	3.8e-05
228	CC	GO:0043292:Contractile fiber	3.8e-05
229	CC	GO:1990904:Ribonucleoprotein complex	4.2e-05
230	CC	GO:0044428:Nuclear part	4.5e-05
231	CC	GO:0034774:Secretory granule lumen	5.9e-05
5	BP	GO:0006887:Exocytosis	6e-05
6	BP	GO:0045055:Regulated exocytosis	6.5e-05
167	MF	GO:0005515:Protein binding	6.7e-05
232	CC	GO:0042641:Actomyosin	7.1e-05
7	BP	GO:0070268:Cornification	7.2e-05
233	CC	GO:1904813:Ficolin-1-rich granule lumen	8.5e-05
8	BP	GO:0044403:Symbiont process	8.6e-05
234	CC	GO:0101002:Ficolin-1-rich granule	8.9e-05
235	CC	GO:0043231:Intracellular membrane-bounded organelle	9e-05
168	MF	GO:0044877:Protein-containing complex binding	9.6e-05
236	CC	GO:0034399:Nuclear periphery	9.9e-05
237	CC	GO:0060205:Cytoplasmic vesicle lumen	0.0001
238	CC	GO:0031983:Vesicle lumen	0.00011
9	BP	GO:1900756:Protein processing in phagocytic vesicle	0.00012
10	BP	GO:1903921:Regulation of protein processing in phagocytic vesicle	0.00012
11	BP	GO:1903923:Positive regulation of protein processing in phagocytic vesicle	0.00012
12	BP	GO:0044419:Interspecies interaction between organisms	0.00012
13	BP	GO:0006996:Organelle organization	0.00013
169	MF	GO:0098641:Cadherin binding involved in cell-cell adhesion	0.00013
14	BP	GO:0035722:Interleukin-12-mediated signaling pathway	0.00014
15	BP	GO:0043299:Leukocyte degranulation	0.00014
16	BP	GO:0031952:Regulation of protein autophosphorylation	0.00015
17	BP	GO:0002275:Myeloid cell activation involved in immune response	0.00016
18	BP	GO:0016032:Viral process	0.00016
19	BP	GO:0071349:Cellular response to interleukin-12	0.00016
20	BP	GO:0070671:Response to interleukin-12	0.00017
239	CC	GO:0005638:Lamin filament	0.00017
21	BP	GO:0002444:Myeloid leukocyte mediated immunity	0.00018
22	BP	GO:0009893:Positive regulation of metabolic process	0.00019
23	BP	GO:0016071:MRNA metabolic process	0.0002
240	CC	GO:0030016:Myofibril	0.0002
24	BP	GO:0034330:Cell junction organization	0.00021
25	BP	GO:0031325:Positive regulation of cellular metabolic process	0.00023
26	BP	GO:0030036:Actin cytoskeleton organization	0.00026
27	BP	GO:0032270:Positive regulation of cellular protein metabolic process	0.00027
28	BP	GO:0051173:Positive regulation of nitrogen compound metabolic process	0.00028
29	BP	GO:0043312:Neutrophil degranulation	0.00032
30	BP	GO:0002283:Neutrophil activation involved in immune response	0.00033
31	BP	GO:0030029:Actin filament-based process	0.00035
32	BP	GO:0042119:Neutrophil activation	0.00037
33	BP	GO:0045454:Cell redox homeostasis	0.00037
241	CC	GO:0030141:Secretory granule	0.00038
34	BP	GO:0002446:Neutrophil mediated immunity	0.00039
35	BP	GO:0036230:Granulocyte activation	0.0004
170	MF	GO:0019899:Enzyme binding	0.00041
242	CC	GO:0042382:Paraspeckles	0.00044
243	CC	GO:0001533:Cornified envelope	0.00046
244	CC	GO:0016363:Nuclear matrix	0.00046
245	CC	GO:0005938:Cell cortex	0.00049
246	CC	GO:0045111:Intermediate filament cytoskeleton	0.00049
247	CC	GO:0043296:Apical junction complex	0.00051
248	CC	GO:0099568:Cytoplasmic region	0.00053
249	CC	GO:0001725:Stress fiber	0.00054
250	CC	GO:0097517:Contractile actin filament bundle	0.00054
36	BP	GO:0051247:Positive regulation of protein metabolic process	0.00057
37	BP	GO:0002274:Myeloid leukocyte activation	0.00065
251	CC	GO:0030018:Z disc	0.00065
252	CC	GO:0032432:Actin filament bundle	0.00066
253	CC	GO:0030017:Sarcomere	0.0007
254	CC	GO:0005652:Nuclear lamina	0.00073
255	CC	GO:0002102:Podosome	0.00074
38	BP	GO:0007155:Cell adhesion	0.00081
39	BP	GO:0022610:Biological adhesion	0.00087
256	CC	GO:0031674:I band	0.0009
257	CC	GO:0005882:Intermediate filament	0.00096
171	MF	GO:0098632:Cell-cell adhesion mediator activity	0.00104
40	BP	GO:0002366:Leukocyte activation involved in immune response	0.00107
41	BP	GO:0031424:Keratinization	0.00108
42	BP	GO:0002263:Cell activation involved in immune response	0.00114
43	BP	GO:0046907:Intracellular transport	0.00117
44	BP	GO:0009987:Cellular process	0.00119
258	CC	GO:0099513:Polymeric cytoskeletal fiber	0.0012
45	BP	GO:0030216:Keratinocyte differentiation	0.00121
46	BP	GO:0051014:Actin filament severing	0.00122
47	BP	GO:0051169:Nuclear transport	0.00125
172	MF	GO:0015037:Peptide disulfide oxidoreductase activity	0.00128
48	BP	GO:0007084:Mitotic nuclear envelope reassembly	0.00136
173	MF	GO:0016668:Oxidoreductase activity, acting on a sulfur group of donors, NAD(P) as acceptor	0.00143
49	BP	GO:0019058:Viral life cycle	0.00145
50	BP	GO:0007043:Cell-cell junction assembly	0.00146
51	BP	GO:0051641:Cellular localization	0.00152
52	BP	GO:0045321:Leukocyte activation	0.00155
174	MF	GO:0005488:Binding	0.00157
53	BP	GO:0009888:Tissue development	0.00165
259	CC	GO:0099503:Secretory vesicle	0.00167
54	BP	GO:0048518:Positive regulation of biological process	0.00175
175	MF	GO:0098847:Sequence-specific single stranded DNA binding	0.00175
260	CC	GO:1902494:Catalytic complex	0.00179
176	MF	GO:0098631:Cell adhesion mediator activity	0.0018
55	BP	GO:0007015:Actin filament organization	0.00195
177	MF	GO:0016667:Oxidoreductase activity, acting on a sulfur group of donors	0.002
56	BP	GO:0006402:MRNA catabolic process	0.00206
178	MF	GO:0003676:Nucleic acid binding	0.00209
57	BP	GO:0070830:Bicellular tight junction assembly	0.00212
58	BP	GO:0002376:Immune system process	0.00213
59	BP	GO:0120192:Tight junction assembly	0.00219
60	BP	GO:0071840:Cellular component organization or biogenesis	0.0022
179	MF	GO:0019904:Protein domain specific binding	0.00222
261	CC	GO:0005923:Bicellular tight junction	0.00229
61	BP	GO:0002443:Leukocyte mediated immunity	0.00232
62	BP	GO:0048869:Cellular developmental process	0.00234
63	BP	GO:0051593:Response to folic acid	0.00235
64	BP	GO:0046940:Nucleoside monophosphate phosphorylation	0.00254
65	BP	GO:0022402:Cell cycle process	0.00259
66	BP	GO:0032268:Regulation of cellular protein metabolic process	0.0026
67	BP	GO:0016310:Phosphorylation	0.00266
68	BP	GO:0051649:Establishment of localization in cell	0.00272
69	BP	GO:0006098:Pentose-phosphate shunt	0.00274
262	CC	GO:0070160:Tight junction	0.00276
70	BP	GO:0060255:Regulation of macromolecule metabolic process	0.00278
71	BP	GO:0016043:Cellular component organization	0.0028
72	BP	GO:0120193:Tight junction organization	0.00287
73	BP	GO:0009913:Epidermal cell differentiation	0.00296
263	CC	GO:0005840:Ribosome	0.00298
74	BP	GO:0031401:Positive regulation of protein modification process	0.00299
75	BP	GO:0034613:Cellular protein localization	0.00315
76	BP	GO:0006401:RNA catabolic process	0.0032
77	BP	GO:0008104:Protein localization	0.00324
264	CC	GO:0044464:Cell part	0.00326
78	BP	GO:0070727:Cellular macromolecule localization	0.00329
79	BP	GO:0019079:Viral genome replication	0.00343
80	BP	GO:0008544:Epidermis development	0.0035
81	BP	GO:0010035:Response to inorganic substance	0.00356
180	MF	GO:0019215:Intermediate filament binding	0.00356
82	BP	GO:0097435:Supramolecular fiber organization	0.00358
83	BP	GO:0031468:Nuclear envelope reassembly	0.00361
84	BP	GO:0010562:Positive regulation of phosphorus metabolic process	0.00384
85	BP	GO:0045937:Positive regulation of phosphate metabolic process	0.00384
86	BP	GO:0042325:Regulation of phosphorylation	0.00398
87	BP	GO:0043297:Apical junction assembly	0.00398
88	BP	GO:0001768:Establishment of T cell polarity	0.00408
89	BP	GO:0006886:Intracellular protein transport	0.00419
265	CC	GO:0005623:Cell	0.00422
90	BP	GO:0001767:Establishment of lymphocyte polarity	0.00433
91	BP	GO:0048522:Positive regulation of cellular process	0.00444
92	BP	GO:0090068:Positive regulation of cell cycle process	0.00445
93	BP	GO:0045216:Cell-cell junction organization	0.0045
94	BP	GO:0001775:Cell activation	0.00456
266	CC	GO:0005654:Nucleoplasm	0.00458
95	BP	GO:0000377:RNA splicing, via transesterification reactions with bulged adenosine as nucleophile	0.00461
96	BP	GO:0000398:MRNA splicing, via spliceosome	0.00461
97	BP	GO:0001836:Release of cytochrome c from mitochondria	0.00462
181	MF	GO:0042803:Protein homodimerization activity	0.00462
98	BP	GO:0008380:RNA splicing	0.0047
99	BP	GO:0032507:Maintenance of protein location in cell	0.00473
100	BP	GO:0000375:RNA splicing, via transesterification reactions	0.00482
101	BP	GO:0034655:Nucleobase-containing compound catabolic process	0.00491
102	BP	GO:0030833:Regulation of actin filament polymerization	0.005
103	BP	GO:1903729:Regulation of plasma membrane organization	0.00511
104	BP	GO:0043280:Positive regulation of cysteine-type endopeptidase activity involved in apoptotic process	0.00515
105	BP	GO:0006955:Immune response	0.00523
106	BP	GO:0019220:Regulation of phosphate metabolic process	0.00539
107	BP	GO:0051174:Regulation of phosphorus metabolic process	0.00544
108	BP	GO:0006913:Nucleocytoplasmic transport	0.00568
109	BP	GO:0006810:Transport	0.00574
182	MF	GO:0044325:Ion channel binding	0.00574
110	BP	GO:0019682:Glyceraldehyde-3-phosphate metabolic process	0.00595
111	BP	GO:0071800:Podosome assembly	0.00595
112	BP	GO:0042327:Positive regulation of phosphorylation	0.00596
113	BP	GO:0006907:Pinocytosis	0.00624
114	BP	GO:0045109:Intermediate filament organization	0.00624
115	BP	GO:0010564:Regulation of cell cycle process	0.00633
116	BP	GO:0015031:Protein transport	0.00638
117	BP	GO:0033036:Macromolecule localization	0.00639
118	BP	GO:0006807:Nitrogen compound metabolic process	0.00639
119	BP	GO:1903201:Regulation of oxidative stress-induced cell death	0.00647
120	BP	GO:0007017:Microtubule-based process	0.00656
183	MF	GO:0019208:Phosphatase regulator activity	0.00682
121	BP	GO:0051156:Glucose 6-phosphate metabolic process	0.00685
184	MF	GO:0050145:Nucleoside monophosphate kinase activity	0.00689
122	BP	GO:0051246:Regulation of protein metabolic process	0.00693
123	BP	GO:0032516:Positive regulation of phosphoprotein phosphatase activity	0.00716
124	BP	GO:0046700:Heterocycle catabolic process	0.00722
125	BP	GO:0010638:Positive regulation of organelle organization	0.00725
185	MF	GO:0004857:Enzyme inhibitor activity	0.00726
126	BP	GO:0006081:Cellular aldehyde metabolic process	0.00731
127	BP	GO:0000910:Cytokinesis	0.00736
128	BP	GO:0044270:Cellular nitrogen compound catabolic process	0.00737
129	BP	GO:0008064:Regulation of actin polymerization or depolymerization	0.00746
130	BP	GO:0031399:Regulation of protein modification process	0.00747
131	BP	GO:1902533:Positive regulation of intracellular signal transduction	0.00762
132	BP	GO:0030041:Actin filament polymerization	0.00775
133	BP	GO:0030832:Regulation of actin filament length	0.00775
134	BP	GO:2001056:Positive regulation of cysteine-type endopeptidase activity	0.00785
135	BP	GO:0015833:Peptide transport	0.00794
136	BP	GO:0050790:Regulation of catalytic activity	0.00797
186	MF	GO:0030234:Enzyme regulator activity	0.008
137	BP	GO:1901564:Organonitrogen compound metabolic process	0.00804
138	BP	GO:0051651:Maintenance of location in cell	0.00807
139	BP	GO:0046596:Regulation of viral entry into host cell	0.00814
140	BP	GO:0019439:Aromatic compound catabolic process	0.0083
141	BP	GO:0007049:Cell cycle	0.00832
142	BP	GO:0009141:Nucleoside triphosphate metabolic process	0.00836
143	BP	GO:0060429:Epithelium development	0.00837
144	BP	GO:0009967:Positive regulation of signal transduction	0.0084
145	BP	GO:0043588:Skin development	0.00848
146	BP	GO:0006612:Protein targeting to membrane	0.00857
147	BP	GO:0046777:Protein autophosphorylation	0.00864
148	BP	GO:0051234:Establishment of localization	0.00873
149	BP	GO:0009161:Ribonucleoside monophosphate metabolic process	0.00881
150	BP	GO:0051693:Actin filament capping	0.00882
151	BP	GO:0045859:Regulation of protein kinase activity	0.00907
152	BP	GO:0010954:Positive regulation of protein processing	0.00917
153	BP	GO:0042886:Amide transport	0.00938
154	BP	GO:0030855:Epithelial cell differentiation	0.00955
155	BP	GO:0030154:Cell differentiation	0.00955
156	BP	GO:0071345:Cellular response to cytokine stimulus	0.00966
157	BP	GO:0001932:Regulation of protein phosphorylation	0.00971
158	BP	GO:0072657:Protein localization to membrane	0.00975
159	BP	GO:0070841:Inclusion body assembly	0.00989
160	BP	GO:1903319:Positive regulation of protein maturation	0.00989

## Sheet: Selected GO's 
	GO_Neg	Terms	classic_Neg	GO_Pos	classic_Pos
48	GO:0005840	Ribosome	0.00039	GO:0005840	0.00298
10	GO:0022610	Biological adhesion	0.00051	GO:0022610	0.00087
12	GO:0007155	Cell adhesion	0.0005	GO:0007155	0.00081
31	GO:0044419	Interspecies interaction between organisms	0.00644	GO:0044419	0.00012
3	GO:0051015	Actin filament binding	0.00829	GO:0051015	3.4e-05
1	GO:0003779	Actin binding	0.00029	GO:0003779	1.4e-05
20	GO:0008092	Cytoskeletal protein binding	0.00053	GO:0008092	4.6e-06
21	GO:0005856	Cytoskeleton	4.6e-05	GO:0005856	9.7e-07
15	GO:0005913	Cell-cell adherens junction	0.00259	GO:0005913	7.4e-07
49	GO:0003723	RNA binding	0.0056	GO:0003723	1.1e-08
13	GO:0050839	Cell adhesion molecule binding	3.7e-05	GO:0050839	1.4e-09
14	GO:0030054	Cell junction	2.6e-05	GO:0030054	3.3e-10
11	GO:0045296	Cadherin binding	0.00012	GO:0045296	2.1e-10
17	GO:0005924	Cell-substrate adherens junction	6.2e-07	GO:0005924	1.4e-10
25	GO:0005925	Focal adhesion	6e-07	GO:0005925	1.3e-10
18	GO:0030055	Cell-substrate junction	7e-07	GO:0030055	2e-11
6	GO:0005912	Adherens junction	8.1e-08	GO:0005912	8.6e-14
7	GO:0070161	Anchoring junction	9.6e-08	GO:0070161	1.3e-15
95	GO:0046596	Regulation of viral entry into host cell	0	GO:0046596	0.00814
75	GO:0006955	Immune response	0	GO:0006955	0.00523
91	GO:0034655	Nucleobase-containing compound catabolic process	0	GO:0034655	0.00491
97	GO:0008380	RNA splicing	0	GO:0008380	0.0047
83	GO:0000398	MRNA splicing, via spliceosome	0	GO:0000398	0.00461
59	GO:0001775	Cell activation	0	GO:0001775	0.00456
67	GO:0045216	Cell-cell junction organization	0	GO:0045216	0.0045
72	GO:0001767	Establishment of lymphocyte polarity	0	GO:0001767	0.00433
73	GO:0001768	Establishment of T cell polarity	0	GO:0001768	0.00408
100	GO:0120193	Tight junction organization	0	GO:0120193	0.00287
98	GO:0070160	Tight junction	0	GO:0070160	0.00276
81	GO:0002443	Leukocyte mediated immunity	0	GO:0002443	0.00232
99	GO:0120192	Tight junction assembly	0	GO:0120192	0.00219
76	GO:0002376	Immune system process	0	GO:0002376	0.00213
57	GO:0070830	Bicellular tight junction assembly	0	GO:0070830	0.00212
61	GO:0098631	Cell adhesion mediator activity	0	GO:0098631	0.0018
78	GO:0045321	Leukocyte activation	0	GO:0045321	0.00155
66	GO:0007043	Cell-cell junction assembly	0	GO:0007043	0.00146
60	GO:0002263	Cell activation involved in immune response	0	GO:0002263	0.00114
79	GO:0002366	Leukocyte activation involved in immune response	0	GO:0002366	0.00107
64	GO:0098632	Cell-cell adhesion mediator activity	0	GO:0098632	0.00104
85	GO:0002274	Myeloid leukocyte activation	0	GO:0002274	0.00065
74	GO:0036230	Granulocyte activation	0	GO:0036230	0.0004
90	GO:0002446	Neutrophil mediated immunity	0	GO:0002446	0.00039
87	GO:0042119	Neutrophil activation	0	GO:0042119	0.00037
88	GO:0002283	Neutrophil activation involved in immune response	0	GO:0002283	0.00033
89	GO:0043312	Neutrophil degranulation	0	GO:0043312	0.00032
56	GO:0030036	Actin cytoskeleton organization	0	GO:0030036	0.00026
63	GO:0034330	Cell junction organization	0	GO:0034330	0.00021
82	GO:0016071	MRNA metabolic process	0	GO:0016071	0.0002
86	GO:0002444	Myeloid leukocyte mediated immunity	0	GO:0002444	0.00018
96	GO:0070671	Response to interleukin-12	0	GO:0070671	0.00017
68	GO:0071349	Cellular response to interleukin-12	0	GO:0071349	0.00016
84	GO:0002275	Myeloid cell activation involved in immune response	0	GO:0002275	0.00016
77	GO:0035722	Interleukin-12-mediated signaling pathway	0	GO:0035722	0.00014
80	GO:0043299	Leukocyte degranulation	0	GO:0043299	0.00014
58	GO:0098641	Cadherin binding involved in cell-cell adhesion	0	GO:0098641	0.00013
92	GO:1903923	Positive regulation of protein processing in phagocytic vesicle	0	GO:1903923	0.00012
93	GO:1900756	Protein processing in phagocytic vesicle	0	GO:1900756	0.00012
94	GO:1903921	Regulation of protein processing in phagocytic vesicle	0	GO:1903921	0.00012
62	GO:0034329	Cell junction assembly	0	GO:0034329	3.3e-05
69	GO:0044430	Cytoskeletal part	0	GO:0044430	2.6e-05
70	GO:0007010	Cytoskeleton organization	0	GO:0007010	2.6e-05
71	GO:0030057	Desmosome	0	GO:0030057	3.1e-06
65	GO:0005911	Cell-cell junction	0	GO:0005911	4.2e-09
33	GO:0002523	Leukocyte migration involved in inflammatory response	0.00909	GO:0002523	0
37	GO:0002684	Positive regulation of immune system process	0.00877	GO:0002684	0
36	GO:0031349	Positive regulation of defense response	0.00821	GO:0031349	0
45	GO:0000027	Ribosomal large subunit assembly	0.00819	GO:0000027	0
32	GO:0070486	Leukocyte aggregation	0.00773	GO:0070486	0
41	GO:0050776	Regulation of immune response	0.00759	GO:0050776	0
24	GO:0005577	Fibrinogen complex	0.00703	GO:0005577	0
34	GO:0030168	Platelet activation	0.00676	GO:0030168	0
55	GO:0002224	Toll-like receptor signaling pathway	0.00661	GO:0002224	0
42	GO:0045088	Regulation of innate immune response	0.00604	GO:0045088	0
51	GO:0006364	RRNA processing	0.00532	GO:0006364	0
19	GO:0044085	Cellular component biogenesis	0.00493	GO:0044085	0
29	GO:0045087	Innate immune response	0.00488	GO:0045087	0
40	GO:0022407	Regulation of cell-cell adhesion	0.00391	GO:0022407	0
38	GO:0045089	Positive regulation of innate immune response	0.00371	GO:0045089	0
28	GO:0043152	Induction of bacterial agglutination	0.00319	GO:0043152	0
50	GO:0006401	RNA catabolic process	0.00311	GO:0006401	0
53	GO:0003735	Structural constituent of ribosome	0.00298	GO:0003735	0
46	GO:0000028	Ribosomal small subunit assembly	0.00274	GO:0000028	0
5	GO:0002218	Activation of innate immune response	0.00241	GO:0002218	0
54	GO:0035662	Toll-like receptor 4 binding	0.00229	GO:0035662	0
43	GO:0022613	Ribonucleoprotein complex biogenesis	0.00226	GO:0022613	0
44	GO:0022613	Ribonucleoprotein complex biogenesis	0.00226	GO:0022613	0
30	GO:0002758	Innate immune response-activating signal transduction	0.002	GO:0002758	0
8	GO:0019730	Antimicrobial humoral response	0.00171	GO:0019730	0
39	GO:2001244	Positive regulation of intrinsic apoptotic signaling pathway	0.00171	GO:2001244	0
9	GO:0097190	Apoptotic signaling pathway	0.00125	GO:0097190	0
4	GO:0002253	Activation of immune response	0.00124	GO:0002253	0
35	GO:0070527	Platelet aggregation	0.00116	GO:0070527	0
52	GO:0015935	Small ribosomal subunit	0.00114	GO:0015935	0
27	GO:0002764	Immune response-regulating signaling pathway	0.00105	GO:0002764	0
23	GO:0022627	Cytosolic small ribosomal subunit	0.00038	GO:0022627	0
47	GO:0044391	Ribosomal subunit	0.00023	GO:0044391	0
22	GO:0022626	Cytosolic ribosome	4.1e-05	GO:0022626	0
26	GO:0034109	Homotypic cell-cell adhesion	3.5e-05	GO:0034109	0
2	GO:0015629	Actin cytoskeleton	2.3e-05	GO:0015629	0
16	GO:0098609	Cell-cell adhesion	2e-05	GO:0098609	0
